# Supplementary material for: The pan-genome of Mycobacterium avium subsp. paratuberculosis (Map) confirms ancestral lineage and reveals gene rearrangements within Map Type S
Source: BMC Genomics. 2023 Oct 31;24:656. doi: 10.1186/s12864-023-09752-0 (PMC10619280; doi:10.1186/s12864-023-09752-0)
Supplement: Supplementary file 1 — Additional file 1. [file 12864_2023_9752_MOESM1_ESM.xlsx]

## Sheet: Map.metadata
Additional file 1. Isolate name, host, location, year, strain type and genome statistics of all 268 isolates analysed in this study
Isolate Name	Level	Host	Location	Year	Strain Type	Clade	Contig No.	Mb	CDS	No. of Genes	tRNA	N50	GC%
MAP-102	Draft	Bovine	Victoria	1996	C	8	108	4742305	4440	4502	58	91959	69.34
MAP-106	Draft	Bovine	Victoria	1996	C	8	98	4749576	4453	4516	59	118162	69.34
MAP-108	Draft	Avian	Portugal	2018	Avium	-	98	4851396	4521	4581	56	101720	69.32
MAP-112	Draft	Bovine	Victoria	1991	C	8	99	4748377	4457	4520	59	112785	69.34
MAP-113	Draft	Bovine	Victoria	NA*	C	-	101	4750122	4450	4513	59	94430	69.34
MAP-114	Draft	Bovine	Victoria	1991	C	8	99	4749422	4456	4519	59	98025	69.34
MAP-118	Draft	Bovine	Tasmania	1985	C	5	95	4756943	4460	4523	59	97190	69.34
MAP-120	Draft	Bovine	Victoria	NA	C	5	98	4723214	4426	4489	59	98150	69.34
MAP-121	Draft	Caprine	France	1989	C	-	99	4746828	4443	4506	59	92051	69.34
MAP-122	Draft	Bovine	Victoria	1995	C	5	117	4747347	4465	4527	58	80713	69.33
MAP-123	Draft	Bovine	Victoria	1995	C	8	98	4750449	4474	4537	59	98027	69.34
MAP-125	Draft	Bovine	Victoria	1996	C	8	115	4741908	4465	4528	59	80726	69.32
MAP-127	Draft	Human	Victoria	1984	C	8	118	4742455	4447	4510	59	86177	69.33
MAP-128	Complete	Bovine	Tasmania	1987	C	5	1	4832943	4631	4671	59	4832943	69.3
MAP-129	Draft	Ovine	France	1989	C	8	100	4723737	4425	4488	59	95590	69.34
MAP-131	Draft	Bovine	Victoria	1993	C	5	103	4731700	4435	4498	59	91039	69.33
MAP-132	Draft	Bovine	Victoria	1993	C	8	129	4747100	4475	4538	59	83182	69.33
MAP-134	Draft	Bovine	Victoria	1993	C	5	106	4752676	4457	4519	58	91972	69.34
MAP-135	Draft	Bovine	Victoria	1993	C	5	112	4750459	4466	4528	58	91669	69.33
MAP-138	Draft	Bovine	Victoria	1996	C	8	127	4671948	4379	4440	57	73111	69.31
MAP-139	Draft	Camelid	Victoria	1996	C	8	100	4746093	4458	4521	59	91968	69.33
MAP-14	Draft	Bovine	Victoria	1995	C	5	110	4750597	4459	4522	59	92226	69.34
MAP-141	Draft	Bovine	Victoria	1996	C	5	104	4750909	4453	4516	59	92226	69.34
MAP-142	Draft	Bovine	Victoria	1996	C	5	109	4726865	4420	4482	58	91972	69.35
MAP-143	Complete	Bovine	Victoria	1996	C	1	1	4838673	4558	4601	59	4838673	69.3
MAP-144	Draft	Bovine	Victoria	1996	C	5	98	4704917	4403	4466	59	92226	69.35
MAP-147	Draft	Bovine	Victoria	1993	C	5	129	4742714	4441	4504	59	74421	69.33
MAP-148	Draft	Bovine	Victoria	1993	C	8	113	4740835	4448	4511	59	91971	69.33
MAP-149	Draft	Bovine	Victoria	1993	C	8	116	4742037	4472	4534	58	86179	69.32
MAP-150	Complete	Bovine	Victoria	1993	C	8	1	4832442	4530	4581	59	4832442	69.3
MAP-152	Draft	Bovine	Victoria	1993	C	8	96	4751363	4456	4519	59	98039	69.34
MAP-153	Draft	Bovine	Victoria	1993	C	5	102	4733545	4438	4500	58	97181	69.34
MAP-154	Draft	Bovine	Victoria	1993	C	8	115	4745199	4466	4529	59	80168	69.32
MAP-155	Draft	Bovine	Victoria	1993	C	5	111	4749965	4454	4517	59	91972	69.34
MAP-156	Draft	Bovine	Victoria	1993	C	8	122	4738790	4462	4524	58	76999	69.31
MAP-157	Draft	Bovine	Victoria	1993	C	5	108	4753245	4449	4512	59	97149	69.34
MAP-158	Draft	Bovine	Victoria	1993	C	8	108	4670073	4379	4442	59	100117	69.34
MAP-159	Draft	Bovine	Victoria	1995	C	5	127	4723807	4445	4508	59	74810	69.34
MAP-160	Draft	Human	Victoria	1993	C	8	121	4721010	4430	4493	59	91959	69.33
MAP-161	Draft	Bovine	Victoria	1993	C	5	102	4711787	4420	4483	59	92260	69.34
MAP-162	Draft	Bovine	Victoria	1993	C	7	100	4751818	4455	4518	59	97218	69.34
MAP-163	Draft	Bovine	Victoria	1993	C	8	127	4744288	4456	4519	59	86178	69.33
MAP-164	Draft	Bovine	Victoria	1993	C	8	126	4731884	4443	4506	59	79582	69.34
MAP-165	Draft	Bovine	Victoria	1993	C	-	101	4678078	4383	4442	55	91865	69.37
MAP-166	Draft	Bovine	Victoria	1996	C	5	109	4709794	4405	4468	59	92226	69.35
MAP-167	Draft	Bovine	Victoria	1995	C	5	121	4752298	4470	4533	59	91041	69.33
MAP-169	Draft	Bovine	Victoria	1995	C	8	105	4751296	4461	4524	59	97202	69.34
MAP-170	Draft	Bovine	Victoria	1996	C	8	102	4695002	4406	4469	59	92203	69.34
MAP-171	Draft	Bovine	Victoria	1996	C	8	99	4748551	4456	4519	59	91955	69.34
MAP-172	Complete	Bovine	Victoria	1996	C	8	1	4832223	4609	4660	59	4832223	69.3
MAP-174	Draft	Caprine	France	1989	C	-	91	4755118	4454	4517	59	98033	69.34
MAP-176	Draft	Caprine	France	1989	C	-	108	4749363	4469	4532	59	91997	69.34
MAP-202	Draft	Bovine	Victoria	1993	C	5	167	4735369	4464	4523	55	56039	69.29
MAP-203	Draft	Bovine	Victoria	1993	C	5	100	4740665	4445	4508	59	97200	69.35
MAP-204	Draft	Bovine	Victoria	1993	C	5	91	4759721	4458	4521	59	106164	69.34
MAP-205	Draft	Bovine	Victoria	1995	C	5	118	4753536	4470	4532	58	80163	69.33
MAP-206	Draft	Bovine	Victoria	1996	C	8	126	4739416	4472	4535	59	83183	69.31
MAP-207	Draft	Bovine	Victoria	1996	C	8	126	4743230	4479	4541	58	80187	69.32
MAP-208	Draft	Bovine	Victoria	1996	C	1	129	4754090	4479	4541	58	82783	69.33
MAP-209	Draft	Bovine	Victoria	1996	C	1	116	4748241	4467	4529	58	85671	69.33
MAP-210	Draft	Bovine	Victoria	1996	C	5	110	4747706	4460	4523	59	98574	69.33
MAP-211	Draft	Bovine	Victoria	1996	C	8	130	4740288	4473	4535	58	80169	69.31
MAP-212	Draft	Bovine	Victoria	1996	C	8	123	4740903	4457	4520	59	88915	69.32
MAP-213	Draft	Bovine	Victoria	1985	C	5	114	4749360	4457	4520	59	86177	69.33
MAP-214	Draft	Bovine	Victoria	1985	C	5	137	4740573	4465	4527	58	67807	69.31
MAP-215	Draft	Bovine	Victoria	1985	C	5	150	4698158	4446	4507	57	65155	69.3
MAP-216	Draft	Bovine	Victoria	NA	C	5	159	4737573	4474	4536	58	56039	69.29
MAP-217	Draft	Bovine	France	1989	C	-	132	4744905	4465	4528	59	74332	69.32
MAP-218	Draft	Bovine	Victoria	1993	C	5	145	4741412	4460	4522	58	69208	69.31
MAP-219	Draft	Bovine	Victoria	1993	C	8	122	4742774	4467	4529	58	74353	69.32
MAP-221	Draft	Bovine	Victoria	1996	C	5	135	4745117	4474	4536	58	69216	69.32
MAP-222	Draft	Bovine	Victoria	1996	C	8	113	4744684	4455	4517	58	91959	69.33
MAP-223	Draft	Bovine	Victoria	1996	C	5	103	4758487	4464	4527	59	95252	69.34
MAP-224	Draft	Bovine	Victoria	1985	C	5	109	4756166	4463	4525	58	91668	69.34
MAP-225	Draft	Camelid	South Australia	1997	C	5	107	4749188	4450	4512	58	91933	69.34
MAP-226	Draft	Bovine	Victoria	1995	C	7	117	4738021	4463	4525	58	86177	69.32
MAP-227	Draft	Bovine	Victoria	1997	C	7	123	4740021	4457	4520	59	84187	69.32
MAP-228	Draft	Bovine	Victoria	1995	C	5	108	4751074	4459	4522	59	86178	69.33
MAP-229	Draft	Bovine	Victoria	1997	C	7	114	4741746	4462	4524	58	83035	69.32
MAP-230	Draft	Bovine	Victoria	1997	C	7	138	4742502	4483	4545	58	74421	69.31
MAP-233	Draft	Bovine	Victoria	1997	C	7	113	4724246	4457	4520	59	86177	69.32
MAP-235	Draft	Bovine	Victoria	1996	C	8	149	4735210	4474	4536	58	74421	69.31
MAP-241	Draft	Bovine	Victoria	1997	C	7	114	4746102	4466	4529	59	91665	69.33
MAP-242	Draft	Bovine	Victoria	1997	C	7	117	4741763	4469	4531	58	83528	69.32
MAP-243	Draft	Bovine	Victoria	1997	C	7	134	4724832	4456	4518	58	74421	69.32
MAP-244	Draft	Bovine	Victoria	1997	C	7	133	4739703	4473	4535	58	76761	69.32
MAP-245	Draft	Bovine	Victoria	1997	C	7	135	4719082	4459	4520	57	65015	69.3
MAP-246	Draft	Bovine	Victoria	1997	C	7	111	4743944	4457	4519	58	84174	69.33
MAP-247	Draft	Bovine	Victoria	1997	C	7	112	4742517	4456	4519	59	84159	69.33
MAP-249	Draft	Bovine	Victoria	1997	C	7	114	4743995	4463	4526	59	86177	69.33
MAP-250	Complete	Bovine	Victoria	1997	C	7	1	4832762	4541	4592	59	4832762	69.3
MAP-251	Draft	Bovine	Victoria	1997	C	7	138	4738100	4465	4524	55	74336	69.3
MAP-252	Draft	Bovine	Victoria	1997	C	7	132	4737052	4466	4529	59	69259	69.31
MAP-253	Draft	Bovine	Victoria	1997	C	7	128	4737487	4468	4530	58	69259	69.32
MAP-254	Draft	Bovine	Victoria	1997	C	7	124	4743528	4474	4536	58	80730	69.32
MAP-271	Draft	Ovine	Victoria	1999	S		159	4775688	4545	4605	56	58770	69.27
MAP-274	Draft	Cervine	Victoria	NA	C	1	161	4740085	4481	4543	58	65061	69.3
MAP-304	Draft	Bovine	Victoria	2005	C	5	136	4749050	4474	4535	57	80141	69.32
MAP-305	Draft	Bovine	Victoria	2005	C	5	131	4744388	4477	4539	58	74351	69.31
MAP-306	Draft	Ovine	Victoria	2005	S		143	4796317	4554	4612	54	72147	69.28
MAP-320	Complete	Ovine	Victoria	2005	S		1	4910695	4644	4535	59	4910695	69.24
MAP-323	Draft	Ovine	Victoria	2005	S		172	4789954	4563	4621	54	56124	69.26
MAP-324	Draft	Ovine	Victoria	2005	S		169	4789162	4561	4621	56	52217	69.26
MAP-327	Draft	Ovine	Victoria	2005	S		163	4790375	4559	4618	55	61823	69.26
MAP-328	Draft	Ovine	Victoria	2005	S		154	4794394	4560	4620	56	74302	69.27
MAP-332	Draft	Ovine	Victoria	2005	S		146	4800622	4564	4624	56	74302	69.28
MAP-333	Draft	Ovine	Victoria	2005	S		200	4788831	4576	4635	55	48086	69.25
MAP-339	Draft	Ovine	Victoria	2005	S		193	4756988	4548	4608	56	50067	69.23
MAP-340	Draft	Bovine	Victoria	2005	S		182	4785595	4560	4617	53	57608	69.24
MAP-341	Draft	Ovine	Victoria	2005	S		175	4789402	4558	4618	56	52458	69.26
MAP-342	Draft	Ovine	Victoria	2005	S		156	4795820	4569	4628	55	61823	69.27
MAP-347	Draft	Ovine	Victoria	2005	S		167	4790452	4562	4619	53	59627	69.26
MAP-348	Draft	Ovine	Victoria	2005	S		208	4768832	4558	4617	55	44785	69.24
MAP-349	Draft	Ovine	Victoria	2005	S		157	4794104	4565	4623	54	61820	69.27
MAP-350	Draft	Ovine	Victoria	2005	C	4	180	4685992	4439	4498	55	51237	69.29
MAP-351	Draft	Ovine	Victoria	2005	S		142	4800641	4558	4619	57	80160	69.28
MAP-353	Draft	Bovine	Victoria	2005	C	8	124	4738729	4463	4525	58	88900	69.32
MAP-372	Draft	Ovine	Victoria	2005	S		184	4769094	4544	4604	56	50075	69.25
MAP-403	Draft	Bovine	Victoria	2006	C	8	127	4738691	4463	4525	58	76999	69.31
MAP-404	Draft	Bovine	Victoria	2006	C	8	132	4734879	4462	4522	56	72959	69.31
MAP-407	Draft	Bovine	Victoria	2006	C	5	158	4680742	4432	4492	56	56041	69.31
MAP-408	Draft	Bovine	Victoria	2006	C	3	139	4738561	4467	4529	58	59400	69.31
MAP-409	Draft	Bovine	Victoria	2006	C	8	141	4686670	4441	4502	57	69259	69.33
MAP-411	Draft	Bovine	Victoria	2006	C	8	182	4722812	4487	4547	56	55842	69.28
MAP-413	Draft	Bovine	Victoria	2006	C	8	132	4732586	4466	4528	58	74323	69.31
MAP-414	Draft	Bovine	Victoria	2006	C	8	131	4739720	4481	4543	58	69451	69.31
MAP-415	Draft	Bovine	Victoria	2006	C	8	137	4734676	4471	4533	58	76999	69.31
MAP-416	Draft	Bovine	Victoria	2006	C	4	138	4739818	4469	4532	59	69447	69.31
MAP-417	Draft	Bovine	Victoria	2006	C	8	123	4718781	4458	4520	58	80732	69.31
MAP-418	Draft	Bovine	Victoria	2006	C	8	172	4724444	4483	4542	55	53661	69.27
MAP-419	Draft	Bovine	Victoria	2006	C	8	143	4735627	4482	4543	57	74381	69.31
MAP-420	Draft	Bovine	Victoria	2006	C	5	135	4742971	4473	4534	57	69216	69.31
MAP-422	Draft	Bovine	Victoria	2006	C	8	112	4739792	4460	4523	59	91923	69.33
MAP-423	Draft	Bovine	Victoria	2006	C	8	121	4740597	4469	4531	58	80153	69.32
MAP-424	Draft	Bovine	Victoria	2006	C	5	120	4750273	4463	4525	58	91668	69.32
MAP-425	Draft	Bovine	Victoria	2006	C	5	123	4733549	4454	4517	59	83179	69.32
MAP-426	Draft	Bovine	Victoria	2006	C	3	155	4735515	4474	4536	58	58011	69.31
MAP-428	Draft	Bovine	Victoria	2006	C	8	171	4723597	4480	4541	57	52509	69.28
MAP-429	Draft	Bovine	Victoria	2006	C	5	147	4736354	4461	4523	58	59379	69.31
MAP-431	Draft	Bovine	Victoria	2006	C	8	127	4737062	4476	4538	58	78937	69.31
MAP-434	Draft	Bovine	Victoria	2006	C	8	141	4732302	4463	4525	58	58963	69.3
MAP-435	Draft	Bovine	Victoria	2006	C	8	144	4730477	4475	4537	58	58009	69.3
MAP-436	Draft	Bovine	Victoria	2006	C	8	158	4726109	4472	4534	58	58500	69.29
MAP-438	Draft	Bovine	Victoria	2006	C	5	125	4743088	4458	4519	57	80697	69.32
MAP-439	Draft	Bovine	Victoria	2006	C	8	129	4737591	4473	4536	59	80153	69.31
MAP-440	Draft	Bovine	Victoria	2006	C	3	117	4740554	4453	4515	58	86177	69.34
MAP-442	Draft	Bovine	Victoria	2007	C	8	144	4683256	4445	4506	57	74367	69.33
MAP-443	Draft	Bovine	Victoria	2007	C	7	129	4739181	4473	4532	55	69259	69.31
MAP-444	Draft	Bovine	Victoria	2007	C	8	154	4721288	4471	4531	56	65030	69.29
MAP-445	Draft	Bovine	Victoria	2007	C	8	128	4739126	4474	4536	58	76808	69.31
MAP-461	Draft	Bovine	Victoria	2005	C	5	118	4750824	4467	4529	58	80168	69.32
MAP-506	Draft	Bovine	Queensland	2016	C	5	138	4740561	4472	4534	58	65012	69.31
MAP-509	Draft	Bovine	Victoria	2016	C	5	121	4651437	4366	4428	58	74421	69.32
MAP-513	Draft	Bovine	Queensland	2016	C	4	119	4747183	4453	4516	59	86177	69.33
MAP-514	Draft	Ovine	Victoria	2016	S		186	4784025	4567	4626	55	51692	69.24
MAP-515	Draft	Ovine	Victoria	2016	S		189	4790082	4575	4633	54	51668	69.25
MAP-517	Draft	Ovine	Victoria	2015	S		161	4794394	4570	4630	56	61823	69.26
MAP-52	Draft	Bovine	Victoria	2015	B		108	4729308	4430	4493	59	92217	69.34
MAP-521	Draft	Bovine	Queensland	2015	C	5	129	4750350	4475	4537	58	74421	69.32
MAP-524	Draft	Bovine	Queensland	2015	C	4	105	4732046	4449	4512	59	91963	69.33
MAP-525	Draft	Bovine	Queensland	2016	C	8	120	4742367	4470	4532	58	86177	69.33
MAP-526	Draft	Bovine	Queensland	2016	C	8	132	4735896	4480	4542	58	74421	69.32
MAP-527	Draft	Ovine	Queensland	2016	S		153	4801135	4566	4626	56	65046	69.27
MAP-529	Draft	Bovine	New South Wales	2016	C	-	168	4750955	4482	4549	63	51514	69.2
MAP-533	Draft	Bovine	New South Wales	2016	C	5	111	4751106	4461	4523	58	85446	69.33
MAP-534	Draft	Bovine	New South Wales	2016	C	5	118	4747022	4465	4527	58	83179	69.33
MAP-535	Draft	Bovine	New South Wales	2016	C	5	114	4748663	4461	4523	58	91668	69.33
MAP-536	Draft	Bovine	New South Wales	2016	C	5	141	4742575	4468	4530	58	65011	69.31
MAP-538	Draft	Bovine	New South Wales	2016	C	5	128	4753796	4484	4546	58	80738	69.32
MAP-539	Draft	Bovine	New South Wales	2016	C	5	132	4743348	4466	4528	58	76999	69.32
MAP-540	Draft	Bovine	New South Wales	2016	C	5	115	4748270	4463	4526	59	83179	69.33
MAP-541	Draft	Bovine	New South Wales	2016	C	5	169	4736631	4479	4540	57	57762	69.28
MAP-551	Draft	Ovine	Queensland	2017	S		172	4788558	4552	4610	54	56063	69.26
MAP-554	Draft	Bovine	Victoria	2016	S		193	4785668	4564	4621	53	51332	69.24
MAP-555	Draft	Ovine	Queensland	2016	C	5	136	4743160	4474	4536	58	66980	69.32
MAP-556	Draft	Ovine	Victoria	2016	S		151	4795795	4560	4620	56	64932	69.27
MAP-557	Draft	Ovine	Victoria	2016	S		141	4798784	4557	4617	56	80161	69.28
MAP-559	Draft	Ovine	Victoria	2107	S		178	4786991	4567	4627	56	51219	69.26
MAP-560	Draft	Bovine	Victoria	2017	C	5	124	4749224	4475	4535	56	86177	69.32
MAP-561	Draft	Ovine	Victoria	2017	S		191	4774918	4561	4620	55	49192	69.24
MAP-562	Draft	Caprine	Victoria	2017	S		147	4799666	4565	4625	56	61823	69.28
MAP-564	Draft	Bovine	Victoria	2017	C	8	123	4741667	4473	4535	58	83523	69.32
MAP-567	Draft	Bovine	Victoria	2017	C	8	149	4730105	4478	4539	57	59024	69.29
MAP-568	Draft	Bovine	Victoria	2018	C	8	110	4744427	4466	4529	59	91896	69.33
MAP-570	Draft	Ovine	Western Australia	2018	S		135	4805559	4557	4617	56	83167	69.29
MAP-571	Draft	Ovine	Western Australia	2018	S		146	4824058	4561	4628	63	80747	69.17
MAP-577	Draft	Ovine	Western Australia	2018	S		143	4822809	4572	4638	62	69122	69.2
MAP-579	Draft	Ovine	Western Australia	2018	S		134	4801777	4565	4625	56	83167	69.28
MAP-580	Draft	Ovine	Western Australia	2018	S		131	4806765	4561	4621	56	80147	69.29
MAP-581	Draft	Ovine	Western Australia	2018	S		122	4810172	4562	4622	56	91573	69.29
MAP-583	Draft	Ovine	Western Australia	2018	S		133	4799392	4560	4620	56	83167	69.28
MAP-584	Draft	Ovine	Western Australia	2018	S		177	4787965	4560	4619	55	53513	69.25
MAP-585	Draft	Ovine	Western Australia	2018	S		144	4803355	4558	4618	56	73166	69.28
MAP-586	Draft	Ovine	Western Australia	2018	S		136	4802234	4555	4615	56	83167	69.29
MAP-587	Draft	Ovine	Western Australia	2018	S		147	4816590	4563	4629	62	65042	69.19
MAP-588	Draft	Ovine	Victoria	2018	S		150	4796743	4558	4617	55	61823	69.27
MAP-589	Draft	Ovine	Victoria	2018	S		133	4821419	4567	4634	63	84895	69.2
MAP-592	Draft	Ovine	Western Australia	2018	S		164	4771474	4538	4598	56	58790	69.27
MAP-594	Draft	Ovine	Queensland	2016	S		132	4802920	4559	4620	57	80732	69.28
MAP-595	Draft	Bovine	Victoria	2015	C	8	122	4738739	4449	4511	58	86178	69.32
MAP-596	Draft	Ovine	Victoria	2015	C	-	126	4746250	4471	4533	58	74421	69.32
MAP-597	Draft	Ovine	Queensland	2016	S		144	4796629	4554	4614	56	74539	69.28
MAP-598	Draft	Ovine	Queensland	2016	S		155	4791312	4554	4611	53	58777	69.27
MAP-599	Draft	Bovine	Queensland	2016	C	5	121	4747960	4466	4528	58	86197	69.32
MAP-602	Draft	Ovine	Victoria	2017	S		149	4793421	4555	4615	56	73636	69.27
MAP-607	Draft	Bovine	Victoria	2018	C	5	108	4753057	4461	4523	58	91979	69.34
MAP-608	Draft	Bovine	Victoria	2018	C	5	108	4752521	4466	4528	58	90142	69.33
MAP-609	Draft	Bovine	Victoria	2018	C	5	131	4746556	4467	4527	56	76809	69.31
MAP-611	Draft	Bovine	Victoria	2018	C	5	113	4747158	4463	4525	58	83991	69.33
MAP-612	Draft	Caprine	Victoria	2018	S		158	4793176	4554	4614	56	58775	69.27
MAP-617	Draft	Ovine	Victoria	2018	S		150	4799069	4558	4617	55	68511	69.28
MAP-623	Draft	Ovine	Victoria	2018	S		186	4746132	4511	4568	53	51273	69.24
MAPMRI0131	Draft	Ovine	Scotland	NA	C	2	101	4745187	4458	4521	59	108014	69.36
MAPMRI0132	Draft	Ovine	Scotland	2002	C	2	182	4739599	4496	4558	58	51874	69.32
MAPMRI0133	Draft	Ovine	Scotland	2002	C	2	177	4734641	4498	4560	58	56039	69.31
MAPMRI0135	Draft	Bovine	USA	1990	C	6	130	4741142	4469	4532	59	83178	69.33
MAPMRI030	Draft	Bison	USA	NA	C	-	196	4693835	4481	4541	56	39234	69.27
MAPMRI065	Draft	Bovine	France	2003	C	-	159	4741669	4486	4548	58	50819	69.33
MAPMRI157	Draft	Ovine	Scotland	2002	C	2	157	4732490	4460	4521	57	58011	69.3
MAPMRI158	Draft	Bovine	New Zealand	2010	C	6	184	4720974	4488	4546	54	52621	69.27
MAPMRI159	Draft	Bovine	New Zealand	2010	C	7	93	4756467	4481	4544	59	99087	69.35
SRR1793679	Draft	Bovine	Canada	1999-2002	C	-	96	4764436	4466	4529	59	117910	69.36
SRR1793681	Draft	Bovine	Canada	1999-2002	C	-	80	4764489	4465	4528	59	125338	69.35
SRR1793683	Draft	Bovine	Canada	1999-2002	C	7	75	4763306	4464	4527	59	125338	69.35
SRR1793685	Draft	Bovine	Canada	1999-2002	C	-	78	4768669	4456	4519	59	128436	69.36
SRR1793698	Draft	Bovine	Canada	1999-2002	C	-	80	4764341	4467	4530	59	130987	69.35
SRR1793700	Draft	Bovine	Canada	1999-2002	C	-	85	4762471	4456	4519	59	125338	69.36
SRR1793701	Draft	Bovine	Canada	1999-2002	C	-	83	4727011	4425	4488	59	125338	69.36
SRR1793702	Draft	Bovine	Canada	1999-2002	C	-	84	4761583	4458	4521	59	125338	69.35
SRR1793703	Draft	Bovine	Canada	1999-2002	C	-	79	4769796	4464	4527	59	117910	69.35
SRR1793704	Draft	Bovine	Canada	1999-2002	C	7	87	4754689	4450	4513	59	125338	69.36
SRR1793706	Draft	Bovine	Canada	1999-2002	C	-	79	4761630	4454	4517	59	125338	69.35
SRR1793707	Draft	Bovine	Canada	1999-2002	C	-	75	4774828	4465	4528	59	125299	69.36
SRR1793708	Draft	Bovine	Canada	1999-2002	C	7	81	4752923	4457	4520	59	125338	69.35
SRR1793709	Draft	Bovine	Canada	1999-2002	C	-	82	4762780	4460	4523	59	125338	69.36
SRR1793716	Draft	Bovine	Canada	1999-2002	C	-	77	4761901	4463	4526	59	125338	69.35
SRR1793718	Draft	Bovine	Canada	1999-2002	C	-	84	4771905	4468	4531	59	125338	69.36
SRR1793719	Draft	Bovine	Canada	1999-2002	C	-	75	4768658	4462	4525	59	125338	69.36
SRR1793720	Draft	Bovine	Canada	1999-2002	C	6	84	4760997	4462	4525	59	117910	69.36
Telford_strain (Accession: NZ_CPO33688.1)	Complete	Ovine	New South Wales	2018	S		1	4907428	4630	4693	59	4907428	69.24
DT3	Draft	Cervine	NA	NA	C		78	4767808	4525	4589	60	130943	69.33
E1	Complete	Bovine	Egypt	2011	C		1	4781002	4548	4611	59	4781002	69.3
E93	Complete	Bovine	Egypt	2011	C	7	1	4786065	4552	4614	58	4786065	69.31
MAP4	Complete	Human	NA	2014	C	-	1	4829424	4531	4594	59	4829424	69.3
Tn-India	Complete	Bison	India	NA	B		1	4829781	4527	4590	59	4829781	69.3
JIII-1961	Complete	Bovine	Germany	2003	C	-	1	4829728	4525	4539	59	4829728	69.3
JIII-386	Complete	Ovine	Germany	2003	S		1	4889107	4672	4631	59	4889107	69.3
MAPK_CN4/13 (Sequence ID: CP033910.1)	Complete	Bovine	South Korea	2014	C	-	1	4836546	4530	4537	59	4836546	69.3
MAPK_CN7/15 (Sequence ID: CP033428.1)	Complete	Bovine	South Korea	2014	C	-	1	4837149	4546	4537	59	4837149	69.3
MAPK_JB16/15 (Sequence ID: CP033911.1)	Complete	Bovine	South Korea	2014	C	-	1	4838766	4530	4539	59	4838766	69.3
MAPK_JJ1/13 (Sequence ID: CP033909.1)	Complete	Bovine	South Korea	2014	C	-	1	4838649	4526	4542	59	4838649	69.3
MAPK_CN9/15 (Sequence ID: CP033427.1)	Complete	Bovine	South Korea	2014	C	7	1	4831261	4534	4538	59	4831261	69.3
FDAARGOS_305 (Accession: NZ_CP018019.1)	Complete	Bovine	USA	1990	C	6	1	4832477	4537	4541	59	4832477	69.3
K-10 (Accession: NC_002944.2)	Complete	Bovine	NA	2005	C	6	1	4829781	4529	4688	59	4829781	69.3
Map-M106/05	Complete	Bison	USA	2005	C	-	1	4838903	4526	4568	59	4838903	69.3
M52-07	Draft	Bovine	UK	2007	C	-	79	4773943	4459	4519	59	125338	69.36
M107/05	Complete	Bison	USA	2007	B		1	4839851	4538	4579	59	4839851	69.3
M110/05	Draft	Bison	USA	2005	B		99	4771128	4468	4528	59	117788	69.36
M111/05	Draft	Bison	USA	2005	C	-	85	4774120	4468	4528	59	117784	69.36
M112/05	Draft	Bison	USA	2005	C	-	96	4770206	4464	4524	59	112755	69.36
M430/08	Draft	Bovine	UK	2008	C	2	89	4769769	4472	4532	59	118156	69.36
M512/08	Draft	Bovine	UK	2008	C	2	96	4771371	4467	4527	59	117786	69.36
M. chimaera (Accession: CP015278)	Draft	Human	USA	2014			148	5671027	5370	5871	53	89230	67.8
M. hominissuis (Accession: NC_008595)	Complete	Human	USA	2006			1	5475491	5175	5185	58	5475491	68.99
M. hominissuis (Accession: CP040247)	Draft	Human	USA	2017			207	5106349	4825	5099	57	112879	69.07
M. intracellulare (Accession: CP023149)	Draft	Human	USA	2014			182	5511579	5222	5321	51	94766	67.95
M. intracellulare (Accession: NC_016946)	Complete	Human	Korea	2012			1	5402402	5029	5063	51	5402402	68.1
M. avium (Accession: NZ_CP016396)	Complete	Avian	China	2015			1	4953610	4588	4627	58	4953610	69.29
* Data not available
