# Supplementary material for: The pan-genome of Mycobacterium avium subsp. paratuberculosis (Map) confirms ancestral lineage and reveals gene rearrangements within Map Type S
Source: BMC Genomics. 2023 Oct 31;24:656. doi: 10.1186/s12864-023-09752-0 (PMC10619280; doi:10.1186/s12864-023-09752-0)
Supplement: Supplementary file 2 — Additional file 2. [file 12864_2023_9752_MOESM2_ESM.xlsx]

## Sheet: Pivot
Functional Category Class	Count of Functional Category Class
Cellular processes and signalling	10
Information, storage and processing	5
Information, storage and processing/Cellular processes and signalling	1
Metabolism	17
Poorly Characterised	16
Grand Total	49

## Sheet: Sheet1 (2)
Additional file 2: Table S2: Unique genes in Map and Mac
Gene	Putative Function	NCBI Protein Classification	Presence/Absence in M. avium avium	Presence/Absence in M. hominissuis	Presence/absence in M. intracellulare	Presence/absence in M. chimaera	Presence/absence in Map Type C	Presence/absence in Map Type S	Presence/absence in Map Type B	Core Gene	Functional Category	Functional Category Class	Location	Gene Encodes
PPE4_1	PPE family protein PPE4	PPE superfamily	Absent	Absent	Absent	Absent	Present	Present	Present	Yes	Cell motility	Cellular processes and signalling	Mobile element	Type III efector
dyp2	Multifunctional dye peroxidase DyP2	Dyp_perox superfamily/ a dye-decolorizing peroxidase	Absent	Absent	Absent	Absent	Present	Present	Present	Yes	Inorganic ion transport and metabolism	Metabolism		Type III secretion system
ecfT	Energy-coupling factor transporter transmembrane protein EcfT	EcfT superfamily/T component of ECT-type transporter- Protein important for vitamin uptake in prokaryotes	Absent	Absent	Absent	Absent	Present	Present	Present	Yes	Inorganic ion transport and metabolism	Metabolism
fecE	Fe(3+) dicitrate transport ATP-binding protein FecE	FepC superfamily/Fe3+ siderophore transport system, ATPase component	Absent	Absent	Absent	Absent	Present	Present	Present	Yes	coenzyme metabolis/inorganic ion transport and metabolism	Metabolism	Mobile element	Type III efector
mntB_2	Manganese transport system ATP-binding protein MntB	ABC_Metallic_Cations family/Includes transporters involved in the uptake of various metallic cations such as iron, manganese, and zinc. The ATPases of this group of transporters are very similar to members of iron-siderophore uptake family suggesting that they share a common ancestor	Absent	Absent	Absent	Absent	Present	Present	Present	Yes	Inorganic ion transport and metabolism	Metabolism
pikAV	Thioesterase PikA5	Surfactin synthase thioesterase subunit (secondary metabolites bioysnthesis, transport and catabolism)	Absent	Absent	Absent	Absent	Present	Present	Present	Yes	Secondary Structure	Metabolism
sap_2	Sulfolipid-1 exporter Sap	TauE superfamily/Sap is a transmembrane protein involved in transport of sulfolipid-1 across the cell membrane	Absent	Absent	Absent	Absent	Present	Present	Present	Yes	Function Unknown	Poorly Characterised
yciC	Putative metal chaperone YciC	YeJR superfamily/GTPase, G3E family	Absent	Absent	Absent	Absent	Present	Present	Present	Yes	Function Unknown	Poorly Characterised
ykoD	Putative HMP/thiamine import ATP-binding protein YkoD	ABC_cobalt_CbiO_domain/ATP-binding cassette component of cobalt transport system	Absent	Absent	Absent	Absent	Present	Present	Present	Yes	Function Unknown	Poorly Characterised
atsA	Arylsulfase	Bacterial Arylsulfatase - Catalyzes the hydrolysis of sulfate esters	Absent	Present	Present	Present	Absent	Present	Absent	Yes	Inorganic ion transport and metabolism	Metabolism
cloR	4-hydroxy-3-prenylphenylpyruvate oxygenase/4-hydroxy-3-prenylbenzoate synthase	Class II Aldolase and Adducin N-terminal doman - have not been ascribed any enzymatic funtion	Absent	Absent	Absent	Absent	Absent	Present	Absent	Yes	Carbohydrate metabolism	Metabolism
dagK	Diacylglycerol kinase	Diacylglycerol kinase	Present	Present	Absent	Present	Absent	Present	Absent	Yes	Lipid metabolism	Metabolism
elmMIII_1	8-demethyl-8-(2,3-dimethoxy-alpha-L-rhamnosyl)-tetracenomycin-C 4'-O-methyltransferase	macrocin O-methyltransferase proteins, responsible for methylation of macronin to produce tylosin	Present	Present	Present	Present	Absent	Present	Absent	Yes	Function Unknown	Poorly Characterised
elmMIII_2	8-demethyl-8-(2,3-dimethoxy-alpha-L-rhamnosyl)-tetracenomycin-C 4'-O-methyltransferase	macrocin O-methyltransferase proteins, responsible for methylation of macronin to produce tylosin	Present	Present	Present	Present	Absent	Present	Absent	Yes	Function Unknown	Poorly Characterised
fldA_4	Cinnamoyl-CoA:phenyllactate CoA-transferase	Co-A-transferase family III	Absent	Present	Absent	Absent	Absent	Present	Absent	Yes	Energy production and conversion	Metabolism
gpx2	Hydroperoxy fatty acid reductase gpx2	GSH_Peroxidase family/ Glutathione peroxidase involved in reduction of lipid peroxidases	Absent	Absent	Absent	Absent	Absent	Present	Absent	Yes	Post-translational modification, protein turnover, chaperone functions	Cellular processes and signalling
greA_1	Transcription elongation factor GreA	GreA_GreB superfamily/Transcription elongation factor	Present	Absent	Present	Present	Absent	Present	Absent	Yes	Transcription	Information, storage and processing
group_3383	7-beta-hydroxysteroid dehydrogenase (NADP(+))	Short chain dehydrogenase	Present	Present	Absent	Absent	Absent	Present	Absent	Yes	Function Unknown	Poorly Characterised
group_2900	hypothetical protein	hypothetical protein D522_23018	Absent	Absent	Absent	Absent	Absent	Present	Absent	Yes	Transcription/Signal Transduction	Information, storage and processing/Cellular processes and signalling
group_2917	hypothetical protein	SDR family mycofactocin-dependent oxidoreductase/for the biosynethsis of mycofactocin	Absent	Absent	Present	Present	Absent	Present	Absent	Yes	Function Unknown	Poorly Characterised
group_2983	hypothetical protein	DUF3558 superfamily/Proteins functionally uncharacterised	Absent	Absent	Absent	Absent	Absent	Present	Absent	Yes	Function Unknown	Poorly Characterised
group_200	putative protein	Nucleoside-diphosphate-sugar epimerase (cell wall/membrane/envelope biogenesis)	Absent	Absent	Absent	Absent	Absent	Absent	Present	Yes	Defence mechanism	Cellular processes and signalling
group_206	putative protein	DUF222 superfamily/associated to the N-terminus of the HNH endonuclease domain. Function is uncertain	Absent	Absent	Absent	Absent	Absent	Absent	Present	Yes	Defence mechanism	Cellular processes and signalling
group_210	hypothetical protein	virulence factor Mce family protein	Absent	Absent	Absent	Absent	Absent	Absent	Present	Yes	Function Unknown	Poorly Characterised
group_219	hypothetical protein	Predicted phosphodiesterase	Absent	Absent	Present	Absent	Absent	Absent	Present	Yes	Amino Acid metabolis and transport	Metabolism
group_4503	hypothetical protein	DUF2017 superfamily/domain of unknown function	Absent	Present	Present	Absent	Absent	Absent	Present	Yes	Function Unknown	Poorly Characterised
group_4504	hypothetical protein	hypothetical protein B0172_01134	Absent	Absent	Absent	Absent	Absent	Absent	Present	Yes	Function Unknown	Poorly Characterised
group_58	hypothetical protein	MlaD superfamily/This family of proteins contains MlaD, an ABC transport system that functions to maintain the asymmetry of the outer membrane. Also contains the mce proteins (mammalian cell entry)	Absent	Absent	Absent	Absent	Absent	Absent	Present	Yes	Secondary Structure	Metabolism
group_54	hypothetical protein	transpos_IS1182 superfamily/IS1182 transposase	Absent	Absent	Absent	Absent	Absent	Absent	Present	Yes	Replication and repair	Information, storage and processing
group_1003	hypothetical protein	hypothetical protein B0173_01736	Absent	Absent	Absent	Absent	Present	Absent	Absent	Yes	Function Unknown	Poorly Characterised
group_122	hypothetical protein	HDE_HSD proteins	Present	Absent	Absent	Present	Present	Absent	Absent	Yes	Lipid metabolism	Metabolism
group_13	putative protein	DUF222 superfamily/This family is associated to the N terminus of the HNH endonuclease domain. Function is uncertain.	Absent	Present	Absent	Absent	Present	Absent	Absent	Yes	Defence mechanism	Cellular processes and signalling
group_14	putative protein	DUF222 superfamily/This family is associated to the N terminus of the HNH endonuclease domain. Function is uncertain.	Absent	Absent	Absent	Absent	Present	Absent	Absent	Yes	Defence mechanism	Cellular processes and signalling
group_15	putative protein	DUF222 superfamily/This family is associated to the N terminus of the HNH endonuclease domain. Function is uncertain.	Absent	Absent	Absent	Absent	Present	Absent	Absent	Yes	Defence mechanism	Cellular processes and signalling
group_4681	hypothetical protein	hypothetical protein B0172_00182	Absent	Absent	Absent	Absent	Present	Absent	Absent	Yes	Function Unknown	Poorly Characterised
group_4684	hypothetical protein	hypothetical protein B0172_00182	Absent	Absent	Absent	Absent	Present	Absent	Absent	Yes	Function Unknown	Poorly Characterised
group_4875	hypothetical protein	transpos_IS1182 superfamily/IS1182 transposase	Absent	Present	Present	Present	Present	Absent	Absent	Yes	Replication and repair	Information, storage and processing
group_4876	hypothetical protein	transpos_IS1182 superfamily/IS1182 transposase	Absent	Present	Present	Present	Present	Absent	Absent	Yes	Replication and repair	Information, storage and processing
group_4878	Diacylglycerol kinase	transpos_IS1182 superfamily/IS1182 transposase	Absent	Absent	Absent	Absent	Present	Absent	Absent	Yes	Replication and repair	Information, storage and processing
group_186	hypothetical protein	hypothetical protein MAPS_19675	Absent	Absent	Absent	Absent	Absent	Present	Absent	Yes	Function Unknown	Poorly Characterised
group_253	putative protein	CpaE-like protein/belong to the MinD/ParA family of P-llop NTPases and show homology to the CpaE family of pilus assembly proteins. Suggested involvementn in DNA transfer activity	Absent	Absent	Present	Present	Absent	Present	Absent	Yes	Cell cycle control and mitos	Cellular processes and signalling
group_268	hypothetical protein	hypothetical protein MAP44135_4541	Absent	Absent	Absent	Absent	Absent	Present	Absent	Yes	Function Unknown	Poorly Characterised
group_291	hypothetical protein	hypothetical protein B0172_02275	Absent	Absent	Absent	Absent	Absent	Present	Absent	Yes	Lipid metabolism	Metabolism
group_4098	hypothetical protein	DUF222 superfamily/HNH endonuclease signature motif and DUF222 domain-containing protein, may catalyze the hydrolysis of DNA	Absent	Absent	Absent	Absent	Absent	Present	Absent	Yes	Defence mechanism	Cellular processes and signalling
group_565	hypothetical protein	MCE family protein (ABC-type transporter Mla maintaining outer membrane lipid asymmetry, periplasmic component MlaD (cell wall/membrane/envelope biogenesis)	Absent	Absent	Absent	Absent	Absent	Present	Absent	Yes	Secondary Structure	Metabolism
group_566	hypothetical protein	MlaD superfamily (ABC-type tranpsorter)/Mtu_fam_mce superfamily (virulence factor Mce family protein)	Present	Present	Present	Present	Absent	Present	Absent	Yes	Secondary Structure	Metabolism
group_607	Alpha-ketoglutarate-dependent sulfate ester dioxygenase	CAS-like superfamily/ Taurine dioxygenase, alpha-ketoglutarate-dependent (Secondary metabolites biosynthesis, transport and catabolism)	Present	Present	Present	Present	Absent	Present	Absent	Yes	Secondary Structure	Metabolism
group_634	putative protein	UF222 superfamily/Found associated to the N-terminus of the HNH endonuclease domain pfam01844. Function is uncertain	Absent	Absent	Absent	Absent	Absent	Present	Absent	Yes	Defence mechanism	Cellular processes and signalling
group_791	hypothetical protein	Maoc_dehydratas family/Involved in the synthesis of monoamine oxidase	Absent	Absent	Absent	Absent	Absent	Present	Absent	Yes	Lipid metabolism	Metabolism

## Sheet: Sheet1
Additional file 2. Unique core genes in Map and Mac that were identified by Roary and Ppangolin including their putative function, NCBI protein classification, functional catetory, functional category class and presence/absence in the Map strain types and Mac genomes analysed in this study
Gene	Identified by Roary	Identified by Ppanggolin	Putative Function	NCBI Protein Classification	Presence/Absence in M. hominissuis	Presence/Absence in M. avium avium	Presence/absence in M. intracellulare	Presence/absence in M. chimaera	Presence/absence in Map Type S	Presence/absence in Map Type C	Presence/absence in Map Type B	Core Gene	Functional Category	Functional Category Class
PPE4_1	Yes	No	PPE family protein PPE4	PPE superfamily	Absent	Absent	Absent	Absent	Present	Present	Present	Yes	Cell motility	Cellular processes and signalling
dyp2	Yes	No	Multifunctional dye peroxidase DyP2	Dyp_perox superfamily/ a dye-decolorizing peroxidase	Absent	Absent	Absent	Absent	Present	Present	Present	Yes	Inorganic ion transport and metabolism	Metabolism
ecfT	Yes	No	Energy-coupling factor transporter transmembrane protein EcfT	EcfT superfamily/T component of ECT-type transporter- Protein important for vitamin uptake in prokaryotes	Absent	Absent	Absent	Absent	Present	Present	Present	Yes	Inorganic ion transport and metabolism	Metabolism
fecE	Yes	No	Fe(3+) dicitrate transport ATP-binding protein FecE	FepC superfamily/Fe3+ siderophore transport system, ATPase component	Absent	Absent	Absent	Absent	Present	Present	Present	Yes	coenzyme metabolis/inorganic ion transport and metabolism	Metabolism
mntB_2	Yes	No	Manganese transport system ATP-binding protein MntB	ABC_Metallic_Cations family/Includes transporters involved in the uptake of various metallic cations such as iron, manganese, and zinc. The ATPases of this group of transporters are very similar to members of iron-siderophore uptake family suggesting that they share a common ancestor	Absent	Absent	Absent	Absent	Present	Present	Present	Yes	Inorganic ion transport and metabolism	Metabolism
pikAV	Yes	No	Thioesterase PikA5	Surfactin synthase thioesterase subunit (secondary metabolites bioysnthesis, transport and catabolism)	Absent	Absent	Absent	Absent	Present	Present	Present	Yes	Secondary Structure	Metabolism
sap_2	Yes	No	Sulfolipid-1 exporter Sap	TauE superfamily/Sap is a transmembrane protein involved in transport of sulfolipid-1 across the cell membrane	Absent	Absent	Absent	Absent	Present	Present	Present	Yes	Function Unknown	Poorly Characterised
yciC	Yes	No	Putative metal chaperone YciC	YeJR superfamily/GTPase, G3E family	Absent	Absent	Absent	Absent	Present	Present	Present	Yes	Function Unknown	Poorly Characterised
ykoD	Yes	No	Putative HMP/thiamine import ATP-binding protein YkoD	ABC_cobalt_CbiO_domain/ATP-binding cassette component of cobalt transport system	Absent	Absent	Absent	Absent	Present	Present	Present	Yes	Function Unknown	Poorly Characterised
atsA	Yes	No	Arylsulfase	Bacterial Arylsulfatase - Catalyzes the hydrolysis of sulfate esters	Present	Absent	Present	Present	Present	Absent	Absent	Yes	Inorganic ion transport and metabolism	Metabolism
cloR	Yes	No	4-hydroxy-3-prenylphenylpyruvate oxygenase/4-hydroxy-3-prenylbenzoate synthase	Class II Aldolase and Adducin N-terminal doman - have not been ascribed any enzymatic funtion	Absent	Absent	Absent	Absent	Present	Absent	Absent	Yes	Carbohydrate metabolism	Metabolism
dagK	Yes	No	Diacylglycerol kinase	Diacylglycerol kinase	Present	Present	Absent	Present	Present	Absent	Absent	Yes	Lipid metabolism	Metabolism
elmMIII_1	Yes	Yes	8-demethyl-8-(2,3-dimethoxy-alpha-L-rhamnosyl)-tetracenomycin-C 4'-O-methyltransferase	macrocin O-methyltransferase proteins, responsible for methylation of macronin to produce tylosin	Present	Present	Present	Present	Present	Absent	Absent	Yes	Function Unknown	Poorly Characterised
elmMIII_2	Yes	Yes	8-demethyl-8-(2,3-dimethoxy-alpha-L-rhamnosyl)-tetracenomycin-C 4'-O-methyltransferase	macrocin O-methyltransferase proteins, responsible for methylation of macronin to produce tylosin	Present	Present	Present	Present	Present	Absent	Absent	Yes	Function Unknown	Poorly Characterised
fldA_4	Yes	No	Cinnamoyl-CoA:phenyllactate CoA-transferase	Co-A-transferase family III	Present	Absent	Absent	Absent	Present	Absent	Absent	Yes	Energy production and conversion	Metabolism
gpx2	Yes	Yes	Hydroperoxy fatty acid reductase gpx2	GSH_Peroxidase family/ Glutathione peroxidase involved in reduction of lipid peroxidases	Absent	Absent	Absent	Absent	Present	Absent	Absent	Yes	Post-translational modification, protein turnover, chaperone functions	Cellular processes and signalling
greA_1	Yes	No	Transcription elongation factor GreA	GreA_GreB superfamily/Transcription elongation factor	Absent	Present	Present	Present	Present	Absent	Absent	Yes	Transcription	Information, storage and processing
group_3383	Yes	No	7-beta-hydroxysteroid dehydrogenase (NADP(+))	Short chain dehydrogenase	Present	Present	Absent	Absent	Present	Absent	Absent	Yes	Function Unknown	Poorly Characterised
group_2900	Yes	No	hypothetical protein	hypothetical protein D522_23018	Absent	Absent	Absent	Absent	Present	Absent	Absent	Yes	Transcription/Signal Transduction	Information, storage and processing/Cellular processes and signalling
group_2917	Yes	No	hypothetical protein	SDR family mycofactocin-dependent oxidoreductase/for the biosynethsis of mycofactocin	Absent	Absent	Present	Present	Present	Absent	Absent	Yes	Function Unknown	Poorly Characterised
group_2983	Yes	No	hypothetical protein	DUF3558 superfamily/Proteins functionally uncharacterised	Absent	Absent	Absent	Absent	Present	Absent	Absent	Yes	Function Unknown	Poorly Characterised
group_200	Yes	No	putative protein	Nucleoside-diphosphate-sugar epimerase (cell wall/membrane/envelope biogenesis)	Absent	Absent	Absent	Absent	Absent	Absent	Present	Yes	Defence mechanism	Cellular processes and signalling
group_206	Yes	No	putative protein	DUF222 superfamily/associated to the N-terminus of the HNH endonuclease domain. Function is uncertain	Absent	Absent	Absent	Absent	Absent	Absent	Present	Yes	Defence mechanism	Cellular processes and signalling
group_210	Yes	No	hypothetical protein	virulence factor Mce family protein	Absent	Absent	Absent	Absent	Absent	Absent	Present	Yes	Function Unknown	Poorly Characterised
group_219	Yes	No	hypothetical protein	Predicted phosphodiesterase	Absent	Absent	Present	Absent	Absent	Absent	Present	Yes	Amino Acid metabolis and transport	Metabolism
group_4503	Yes	No	hypothetical protein	DUF2017 superfamily/domain of unknown function	Present	Absent	Present	Absent	Absent	Absent	Present	Yes	Function Unknown	Poorly Characterised
group_4504	Yes	No	hypothetical protein	hypothetical protein B0172_01134	Absent	Absent	Absent	Absent	Absent	Absent	Present	Yes	Function Unknown	Poorly Characterised
group_58	Yes	No	hypothetical protein	MlaD superfamily/This family of proteins contains MlaD, an ABC transport system that functions to maintain the asymmetry of the outer membrane. Also contains the mce proteins (mammalian cell entry)	Absent	Absent	Absent	Absent	Absent	Absent	Present	Yes	Secondary Structure	Metabolism
group_54	Yes	No	hypothetical protein	transpos_IS1182 superfamily/IS1182 transposase	Absent	Absent	Absent	Absent	Absent	Absent	Present	Yes	Replication and repair	Information, storage and processing
group_1003	Yes	No	hypothetical protein	hypothetical protein B0173_01736	Absent	Absent	Absent	Absent	Absent	Present	Absent	Yes	Function Unknown	Poorly Characterised
group_122	Yes	No	hypothetical protein	HDE_HSD proteins	Absent	Present	Absent	Present	Absent	Present	Absent	Yes	Lipid metabolism	Metabolism
group_13	Yes	No	putative protein	DUF222 superfamily/This family is associated to the N terminus of the HNH endonuclease domain. Function is uncertain.	Present	Absent	Absent	Absent	Absent	Present	Absent	Yes	Defence mechanism	Cellular processes and signalling
group_14	Yes	No	putative protein	DUF222 superfamily/This family is associated to the N terminus of the HNH endonuclease domain. Function is uncertain.	Absent	Absent	Absent	Absent	Absent	Present	Absent	Yes	Defence mechanism	Cellular processes and signalling
group_15	Yes	No	putative protein	DUF222 superfamily/This family is associated to the N terminus of the HNH endonuclease domain. Function is uncertain.	Absent	Absent	Absent	Absent	Absent	Present	Absent	Yes	Defence mechanism	Cellular processes and signalling
group_4681	Yes	No	hypothetical protein	hypothetical protein B0172_00182	Absent	Absent	Absent	Absent	Absent	Present	Absent	Yes	Function Unknown	Poorly Characterised
group_4684	Yes	No	hypothetical protein	hypothetical protein B0172_00182	Absent	Absent	Absent	Absent	Absent	Present	Absent	Yes	Function Unknown	Poorly Characterised
group_4875	Yes	No	hypothetical protein	transpos_IS1182 superfamily/IS1182 transposase	Present	Absent	Present	Present	Absent	Present	Absent	Yes	Replication and repair	Information, storage and processing
group_4876	Yes	No	hypothetical protein	transpos_IS1182 superfamily/IS1182 transposase	Present	Absent	Present	Present	Absent	Present	Absent	Yes	Replication and repair	Information, storage and processing
group_4878	Yes	No	Diacylglycerol kinase	transpos_IS1182 superfamily/IS1182 transposase	Absent	Absent	Absent	Absent	Absent	Present	Absent	Yes	Replication and repair	Information, storage and processing
group_186	Yes	No	hypothetical protein	hypothetical protein MAPS_19675	Absent	Absent	Absent	Absent	Present	Absent	Absent	Yes	Function Unknown	Poorly Characterised
group_253	Yes	No	putative protein	CpaE-like protein/belong to the MinD/ParA family of P-llop NTPases and show homology to the CpaE family of pilus assembly proteins. Suggested involvementn in DNA transfer activity	Absent	Absent	Present	Present	Present	Absent	Absent	Yes	Cell cycle control and mitos	Cellular processes and signalling
group_268	Yes	No	hypothetical protein	hypothetical protein MAP44135_4541	Absent	Absent	Absent	Absent	Present	Absent	Absent	Yes	Function Unknown	Poorly Characterised
group_291	Yes	No	hypothetical protein	hypothetical protein B0172_02275	Absent	Absent	Absent	Absent	Present	Absent	Absent	Yes	Lipid metabolism	Metabolism
group_4098	Yes	No	hypothetical protein	DUF222 superfamily/HNH endonuclease signature motif and DUF222 domain-containing protein, may catalyze the hydrolysis of DNA	Absent	Absent	Absent	Absent	Present	Absent	Absent	Yes	Defence mechanism	Cellular processes and signalling
group_565	Yes	No	hypothetical protein	MCE family protein (ABC-type transporter Mla maintaining outer membrane lipid asymmetry, periplasmic component MlaD (cell wall/membrane/envelope biogenesis)	Absent	Absent	Absent	Absent	Present	Absent	Absent	Yes	Secondary Structure	Metabolism
group_566	Yes	No	hypothetical protein	MlaD superfamily (ABC-type tranpsorter)/Mtu_fam_mce superfamily (virulence factor Mce family protein)	Present	Present	Present	Present	Present	Absent	Absent	Yes	Secondary Structure	Metabolism
group_607	Yes	No	Alpha-ketoglutarate-dependent sulfate ester dioxygenase	CAS-like superfamily/ Taurine dioxygenase, alpha-ketoglutarate-dependent (Secondary metabolites biosynthesis, transport and catabolism)	Present	Present	Present	Present	Present	Absent	Absent	Yes	Secondary Structure	Metabolism
group_634	Yes	No	putative protein	UF222 superfamily/Found associated to the N-terminus of the HNH endonuclease domain pfam01844. Function is uncertain	Absent	Absent	Absent	Absent	Present	Absent	Absent	Yes	Defence mechanism	Cellular processes and signalling
group_791	Yes	No	hypothetical protein	Maoc_dehydratas family/Involved in the synthesis of monoamine oxidase	Absent	Absent	Absent	Absent	Present	Absent	Absent	Yes	Lipid metabolism	Metabolism
tuaD	Yes	Yes	UDP-glucose 6-dehydrogenase TuaD	glucose 6-dehydrogenase/Cell wall/membrane/envelope biogenesis	Absent	Present	Absent	Absent	Present	Absent	Absent	Yes	Energy production and conversion	Metabolism
group 3380	Yes	Yes	hypothetical protein	Methyltransferase domain	Absent	Absent	Absent	Absent	Present	Absent	Absent	Yes	Function Unknown	Poorly Characterised
group 1766	Yes	Yes	Putative glycosyltransferase	UDP: flavonoid glycosyltransferase Yiic, YdhE family/Carbohydrate transport and metabolism	Present	Present	Present	Present	Present	Absent	Absent	Yes	Energy production and conversion/Carbohydrate metabolism	Metabolism
group 3382	Yes	Yes	hypothetical protein	Uncharacterised protein	Present	Present	Absent	Absent	Present	Absent	Absent	Yes	Function Unknown	Poorly Characterised
group 3377	Yes	Yes	Putative glycosyltransferase	UDP: flavonoid glycosyltransferase Yiic, YdhE family/Carbohydrate transport and metabolism	Present	Present	Absent	Absent	Present	Absent	Absent	Yes	Energy production and conversion/Carbohydrate metabolism	Metabolism
group 3375	Yes	Yes	hypothetical protein	Macronin-O-methyltransferase (TyIF)	Present	Present	Present	Present	Present	Absent	Absent	Yes	Function Unknown	Poorly Characterised
group 3374	Yes	Yes	putative oxidoreductase	Macronin-O-methyltransferase (TyIF)	Present	Present	Present	Present	Present	Absent	Absent	Yes	Function Unknown	Poorly Characterised
group 3373	Yes	Yes	Putative glycosyltransferase	UDP: flavonoid glycosyltransferase Yiic, YdhE family/Carbohydrate transport and metabolism	Present	Present	Absent	Absent	Present	Absent	Absent	Yes	Energy production and conversion/Carbohydrate metabolism	Metabolism
group 3372	Yes	Yes	hypothetical protein	hypothetical protein	Absent	Present	Absent	Absent	Present	Absent	Absent	Yes	Defence mechanism	Cellular processes and signalling
group 3326	Yes	Yes	hypothetical protein	Luciferase-like monooxygenase	Present	Present	Absent	Absent	Present	Absent	Absent	Yes	Energy production and conversion	Metabolism
group 3327	Yes	Yes	putative HTH-type transcriptional regulator	GntR family transcriptional regulator	Present	Present	Present	Present	Present	Absent	Absent	Yes	Transcription	Information, storage and processing
group 3330	Yes	Yes	Immunogenic protein	RsiV family protein	Present	Present	Absent	Absent	Present	Absent	Absent	Yes	Function Unknown	Poorly Characterised
group 3328	Yes	Yes	hypothetical protein	hypothetical protein	Present	Present	Absent	Absent	Present	Absent	Absent	Yes	NA	Poorly Characterised
group 3441	Yes	Yes	putative oxidoreductase	SDR family oxidoreductase	Present	Present	Absent	Absent	Present	Absent	Absent	Yes	Cell wall/membrane/envelope biogenesis	Cellular processes and signalling
group 3442	Yes	Yes	Uncharacterized protein	Uncharacterised protein	Present	Present	Absent	Absent	Present	Absent	Absent	Yes	Function Unknown	Poorly Characterised
group 3443	Yes	Yes	hypothetical protein	TetR/AcrR family transcriptional regulator	Present	Present	Present	Present	Present	Absent	Absent	Yes	Transcription	Information, storage and processing
group 3445	Yes	Yes	2-methoxy-6-polyprenyl-1,4-benzoquinol methylase, mitochondrial	Members of this family are SAM dependent methyltransferases	Present	Present	Absent	Absent	Present	Absent	Absent	Yes	Secondary Structure	Metabolism
group 3446	Yes	Yes	hypothetical protein	Ligand-binding SRPBCC domain of an uncharacterized subfamily of proteins	Present	Present	Absent	Absent	Present	Absent	Absent	Yes	Amino Acid metabolis and transport	Metabolism
group 3447	Yes	Yes	hypothetical protein	hypothetical protein	Present	Present	Absent	Absent	Present	Absent	Absent	Yes	NA	Poorly Characterised
hsdA	Yes	Yes	3-alpha-hydroxysteroid dehydrogenase/carbonyl reductase	alpha hydroxysteroid dehydrogenase (3-alpha_HSD), classical SDRs	Present	Present	Absent	Absent	Present	Absent	Absent	Yes	Lipid Metabolism/Secondary Structure	Metabolism
group 3449	Yes	Yes	putative protein	DUF2127 domain-containing protein	Present	Present	Present	Present	Present	Absent	Absent	Yes	Function Unknown	Poorly Characterised
group 2485	Yes	Yes	hypothetical protein	DNA-binding transcriptional regulator, IcIR family (transcription)	Present	Present	Present	Present	Present	Absent	Absent	Yes	Transcription	Information, storage and processing
tdh	Yes	Yes	L-threonine 3-dehydrogenase	zinc binding dehydrogenase	Present	Present	Absent	Absent	Present	Absent	Absent	Yes	Amino Acid metabolis and transport	Metabolism
group 3451	Yes	Yes	putative protein	nuclear transport factor 2 family protein	Present	Present	Absent	Absent	Present	Absent	Absent	Yes	Secondary Structure	Metabolism
group 3452	Yes	Yes	7-beta-hydroxysteroid dehydrogenase (NADP(+))	Short chain dehydrogenase	Present	Present	Absent	Absent	Present	Absent	Absent	Yes	Function Unknown	Poorly Characterised
group 2486	Yes	Yes	hypothetical protein	Family of sodium/calcium exchanger integral membrane proteins	Present	Present	Absent	Absent	Present	Absent	Absent	Yes	Inorganic ion transport and metabolism	Metabolism
group 3453	Yes	Yes	3-beta-hydroxycholanate 3-dehydrogenase (NAD(+)) 2	Short chain dehydrogenase	Present	Present	Absent	Absent	Present	Absent	Absent	Yes	Lipid Metabolism/Secondary Structure	Metabolism
group 3454	Yes	Yes	Baeyer-Villiger monooxygenase	Baeyer-Villiger monooxygenase	Present	Present	Absent	Absent	Present	Absent	Absent	Yes	Inorganic ion transport and metabolism	Metabolism
group 1441	Yes	No	hypothetical protein	IS1182 family transposase	Absent	Absent	Absent	Absent	Present	Present	Absent	Yes	Replication and repair	Information, storage and processing
group 6959	Yes	No	hypothetical protein	hypothetical protein	Absent	Absent	Absent	Absent	Absent	Present	Absent	Yes	Function Unknown	Poorly Characterised
group 6991	Yes	No	hypothetical protein	hypothetical protein	Absent	Absent	Absent	Absent	Present	Present	Present	Yes	NA	Poorly Characterised
group 6993	Yes	No	hypothetical protein	hypothetical protein	Absent	Absent	Absent	Absent	Present	Present	Present	Yes	NA	Poorly Characterised
group 1478	Yes	No	hypothetical protein	Replication protein involved in plasmid replication	Absent	Absent	Absent	Absent	Present	Present	Present	Yes	NA	Poorly Characterised
group 7124	Yes	No	hypothetical protein	hypothetical protein	Absent	Absent	Absent	Absent	Present	Present	Present	Yes	NA	Poorly Characterised
group 7125	Yes	No	hypothetical protein	hypothetical protein	Absent	Absent	Absent	Absent	Present	Present	Present	Yes	NA	Poorly Characterised
group 7126	Yes	No	hypothetical protein	hypothetical protein	Absent	Absent	Absent	Absent	Present	Present	Present	Yes	NA	Poorly Characterised
group 7128	Yes	No	hypothetical protein	hypothetical protein	Absent	Absent	Absent	Absent	Present	Present	Present	Yes	NA	Poorly Characterised
group 7129	Yes	No	hypothetical protein	hypothetical protein	Absent	Absent	Absent	Absent	Present	Present	Present	Yes	NA	Poorly Characterised
group 7130	Yes	No	hypothetical protein	hypothetical protein	Absent	Absent	Absent	Absent	Present	Present	Present	Yes	NA	Poorly Characterised
group 7131	Yes	No	hypothetical protein	hypothetical protein	Absent	Absent	Absent	Absent	Present	Present	Present	Yes	Replication and repair	Information, storage and processing
group 7132	Yes	No	hypothetical protein	DNA segregation ATPase FtsK/SpoIIIE and related proteins (Cell cycle control, cell division, chromosome partitioning	Absent	Absent	Absent	Absent	Present	Present	Present	Yes	Cell cycle control and mitosis	Cellular processes and signalling
xerC_2/3	Yes	No	Tyrosine recombinase	site specific tyrosine recombinase XerC	Absent	Absent	Absent	Absent	Present	Present	Present	Yes	Replication and repair	Information, storage and processing
hdfR_1	Yes	No	HTH-type transcriptional regulator HdfR	DNA-binding transcriptional regulator, LysR family	Present	Absent	Absent	Absent	Present	Present	Present	Yes	Transcription	Information, storage and processing
fabG_3	Yes	No	3-oxoacyl - (acyl-carrier protein) reductase	3-oxoacyl-ACP reductase FabG	Present	Absent	Absent	Absent	Present	Present	Present	Yes	Lipid metabolism/Secondary structure	Metabolism
group 3945	Yes	No	hypothetical protein	Sulfotransferase family	Present	Absent	Absent	Absent	Present	Present	Present	Yes	Cell wall/membrane/envelope biogenesis	Cellular processes and signalling
group 7316	Yes	No	hypothetical protein	hypothetical protein	Present	Absent	Absent	Absent	Present	Present	Present	Yes	NA	Poorly Characterised
group 3946	Yes	No	Putative short chain type dehydrogenase/reductase MSMEI_5872	SDR family mycofactocin-dependent oxidoreductase	Present	Absent	Absent	Absent	Present	Present	Present	Yes	Lipid metabolism/Secondary structure	Metabolism
group 3947	Yes	No	putative oxidoreductase	Classical SDR family of oxidoreductases	Present	Absent	Absent	Absent	Present	Present	Present	Yes	Lipid metabolism/Secondary structure	Metabolism
group 7546	Yes	No	hypothetical protein	hypothetical protein	Absent	Absent	Absent	Absent	Present	Present	Present	Yes	NA	Poorly Characterised
group 7547	Yes	No	hypothetical protein	restriction endonuclease	Absent	Absent	Absent	Absent	Present	Present	Present	Yes	NA	Poorly Characterised
group 7548	Yes	No	hypothetical protein	hypothetical protein	Absent	Absent	Absent	Absent	Present	Present	Present	Yes	NA	Poorly Characterised
group 217	Yes	No	IS3 family transposase ISMyma10	IS3 family transposase	Absent	Absent	Absent	Absent	Present	Present	Present	Yes	Replication and repair	Information, storage and processing
group 211	Yes	No	IS3 family transposase ISMysp3	IS3 family transposase	Absent	Absent	Absent	Absent	Present	Present	Present	Yes	Replication and repair	Information, storage and processing
group 7549	Yes	No	hypothetical protein	hypothetical protein	Absent	Absent	Absent	Absent	Present	Present	Present	Yes	NA	Poorly Characterised
group 7550	Yes	No	hypothetical protein	hypothetical protein	Absent	Absent	Absent	Absent	Present	Present	Present	Yes	NA	Poorly Characterised
group 7551	Yes	No	hypothetical protein	hypothetical protein	Absent	Absent	Absent	Absent	Present	Present	Present	Yes	NA	Poorly Characterised
group 7552	Yes	No	hypothetical protein	hypothetical protein	Absent	Absent	Absent	Absent	Present	Present	Present	Yes	NA	Poorly Characterised
group 7558	Yes	No	hypothetical protein	hypothetical protein	Absent	Absent	Absent	Absent	Present	Present	Present	Yes	NA	Poorly Characterised
group 7559	Yes	No	hypothetical protein	domain of unknown function DUF 861, cupin domain specific to bacteria and fungi	Absent	Absent	Absent	Absent	Present	Present	Present	Yes	NA	Poorly Characterised
group 7560	Yes	No	hypothetical protein	bacterial regulatory protein, tetR family	Absent	Absent	Absent	Absent	Present	Present	Present	Yes	Transcription	Information, storage and processing
linX	Yes	No	2,5-dichloro-2,5-cyclohexadiene-1,4-diol dehydrogenase LinX	SDR family oxidoreductase	Absent	Absent	Absent	Absent	Present	Present	Present	Yes	Lipid metabolism/Secondary structure	Metabolism
group 7564	Yes	No	hypothetical protein	Amidohydrolase	Absent	Absent	Absent	Absent	Present	Present	Present	Yes	Function Unknown	Poorly Characterised
group 7565	Yes	No	Putative aldehyde dehydrogenase	succinic semialdehyde dehydrogenase	Absent	Absent	Absent	Absent	Present	Present	Present	Yes	Energy production and conversion	Metabolism
betB_1	Yes	No	NAD/NADP-dependent betaine aldehyde dehydrogenase	Rhodococcus ruber 6-oxolauric acid dehydrogenase-like and related proteins	Absent	Absent	Absent	Absent	Present	Present	Present	Yes	Energy production and conversion	Metabolism
fadK_1	Yes	No	Medium-chain fatty-acid--CoA ligase	Cyclohexanecarboxylate-CoA ligase (also called cyclohex-1-ene-1-carboxylate:CoA ligase)	Absent	Absent	Absent	Absent	Present	Present	Present	Yes	Lipid metabolism/Secondary structure	Metabolism
group 7568	Yes	No	hypothetical protein	virulence factor Mce family protein	Absent	Absent	Absent	Absent	Present	Present	Present	Yes	Secondary Structure	Metabolism
group 7569	Yes	No	hypothetical protein	virulence factor Mce family protein	Absent	Absent	Absent	Absent	Present	Present	Present	Yes	Secondary Structure	Metabolism
group 7570	Yes	No	hypothetical protein	virulence factor Mce family protein	Absent	Absent	Absent	Absent	Present	Present	Present	Yes	Secondary Structure	Metabolism
group 7753	Yes	No	hypothetical protein	hypothetical protein	Absent	Absent	Absent	Absent	Present	Present	Present	Yes	Translation	Information, storage and processing
group 7755	Yes	No	hypothetical protein	hypothetical protein	Absent	Absent	Absent	Absent	Present	Present	Present	Yes	NA	Poorly Characterised
group 7756	Yes	No	hypothetical protein	hypothetical protein	Absent	Absent	Absent	Absent	Present	Present	Present	Yes	NA	Poorly Characterised
group 7757	Yes	No	hypothetical protein	Hypothetical protein	Absent	Absent	Absent	Absent	Present	Present	Present	Yes	NA	Poorly Characterised
group 7758	Yes	No	hypothetical protein	hypothetical protein	Absent	Absent	Absent	Absent	Present	Present	Present	Yes	NA	Poorly Characterised
group 7759	Yes	No	hypothetical protein	hypothetical protein	Absent	Absent	Absent	Absent	Present	Present	Present	Yes	NA	Poorly Characterised
group 7760	Yes	No	hypothetical protein	hypothetical protein	Absent	Absent	Absent	Absent	Present	Present	Present	Yes	NA	Poorly Characterised
group 7761	Yes	No	hypothetical protein	Prophage antirepressor	Absent	Absent	Absent	Absent	Present	Present	Present	Yes	Transcription	Information, storage and processing
group 7762	Yes	No	hypothetical protein	hypothetical protein	Absent	Absent	Absent	Absent	Present	Present	Present	Yes	NA	Poorly Characterised
group 7763	Yes	No	hypothetical protein	hypothetical protein	Absent	Absent	Absent	Absent	Present	Present	Present	Yes	NA	Poorly Characterised
group 7764	Yes	No	hypothetical protein	hypothetical protein	Absent	Absent	Absent	Absent	Present	Present	Present	Yes	NA	Poorly Characterised
group 7765	Yes	No	hypothetical protein	hypothetical protein	Absent	Absent	Absent	Absent	Present	Present	Present	Yes	NA	Poorly Characterised
group 7766	Yes	No	hypothetical protein	DNA binding helix-turn-helix domain	Absent	Absent	Absent	Absent	Present	Present	Present	Yes	NA	Poorly Characterised
group 7767	Yes	No	hypothetical protein	hypothetical protein	Absent	Absent	Absent	Absent	Present	Present	Present	Yes	NA	Poorly Characterised
group 7768	Yes	No	hypothetical protein	hypothetical protein	Absent	Absent	Absent	Absent	Present	Present	Present	Yes	Replication and repair	Information, storage and processing
group 7769	Yes	No	hypothetical protein	hypothetical protein	Absent	Absent	Absent	Absent	Present	Present	Present	Yes	NA	Poorly Characterised
group 7770	Yes	No	Putative prophage phiRv2 integrase	C-terminal catalytic domain of integrases from bacterial phages and conjugate transposons	Absent	Absent	Absent	Absent	Present	Present	Present	Yes	Replication and repair	Information, storage and processing
group 8064	Yes	No	putative PPE family protein PPE37	PPE family	Absent	Absent	Absent	Absent	Present	Present	Present	Yes	Cell motility	Cellular processes and signalling
group 8065	Yes	No	putative ABC transporter permease protein	FEcCD transport family	Absent	Absent	Absent	Absent	Present	Present	Present	Yes	inorganic ion transport and metabolism	Metabolism
group 8067	Yes	No	hypothetical protein	Periplasmic binding protein/initial receptors in the ABC metal ion uptake	Absent	Absent	Absent	Absent	Present	Present	Present	Yes	inorganic ion transport and metabolism	Metabolism
tauD	Yes	No	Alpha-ketoglutarate-dependent taurine dioxygenase	Taurine catabolism dioxygenas Taud, TfdA family	Absent	Absent	Absent	Absent	Present	Present	Present	Yes	Secondary Structure	Metabolism
group 8070	Yes	No	hypothetical protein	Hypothetical bacterial integral membrane protein	Absent	Absent	Absent	Absent	Present	Present	Present	Yes	Function Unknown	Poorly Characterised
irtB_2	Yes	No	Iron import ATP-binding/permease protein IrtB	ABC-type multidrug transport system, ATPase and permease component	Absent	Absent	Absent	Absent	Present	Present	Present	Yes	Defence Mechanisms	Cellular processes and signalling
irtA_2	Yes	No	Iron import ATP-binding/permease protein IrtA	ABC-type multidrug transport system, ATPase and permease component	Absent	Absent	Absent	Absent	Present	Present	Present	Yes	inorganic ion transport and metabolism	Metabolism
group 8072	Yes	No	hypothetical protein	Methyltransferase domain	Absent	Absent	Absent	Absent	Present	Present	Present	Yes	Secondary Structure	Metabolism
stp	Yes	No	Multidrug resistance protein Stp	Methylenomycin A resistance protein and similar multidrug resistance transporers of the Major Facilitator Superfamily	Absent	Absent	Absent	Absent	Present	Present	Present	Yes	Amino acid metabolis and transport/Carboydrate metabolism and transport/inorganic ion transport and metabolism	Metabolism
dltA_4	Yes	No	D-alanine--D-alanyl carrier protein ligase	Peptide synthase	Absent	Absent	Absent	Absent	Present	Present	Absent	Yes	Function Unknown	Metabolism
dltA_3	Yes	No	D-alanine--D-alanyl carrier protein ligase	Peptide synthase	Absent	Absent	Absent	Absent	Present	Present	Absent	Yes	Secondary Structure	Metabolism
group 4289	Yes	No	hypothetical protein	hypothetical protein	Absent	Absent	Absent	Absent	Present	Present	Present	Yes	Amino acid metabolis and transport	Metabolism
group 8075	Yes	No	hypothetical protein	thiazolinyl imide reductase	Absent	Absent	Absent	Absent	Present	Present	Present	Yes	Secondary Structure	Metabolism
ricR_1	Yes	No	Copper-sensing transcriptional repressor RicR	Cobalamin synthesis protein cobW	Absent	Absent	Absent	Absent	Present	Present	Present	Yes	Function Unknown	Poorly Characterised
group 8078	Yes	No	putative protein	Cobalamin synthesis protein cobW	Absent	Absent	Absent	Absent	Present	Present	Present	Yes	Function Unknown	Poorly Characterised
group_8079	Yes	No	IS110 family transposase IS1110	IS110 family transposase	Absent	Absent	Absent	Absent	Present	Present	Present	Yes	Replication and repair	Information, storage and processing
limC_4	Yes	No	(-)-trans-carveol dehydrogenase	SDR family mycobactocin-dependant oxidoreductase	Absent	Absent	Absent	Absent	Present	Present	Present	Yes	Lipid metabolism/Secondary structure	Metabolism
mmpS5_4	Yes	No	Siderophore export accessory protein MmpS5	Mycobacterium membrane protein	Absent	Absent	Absent	Absent	Present	Present	Present	Yes	Function Unknown	Poorly characterised
