# Supplementary material for: The pan-genome of Mycobacterium avium subsp. paratuberculosis (Map) confirms ancestral lineage and reveals gene rearrangements within Map Type S
Source: BMC Genomics. 2023 Oct 31;24:656. doi: 10.1186/s12864-023-09752-0 (PMC10619280; doi:10.1186/s12864-023-09752-0)
Supplement: Supplementary file 3 — Additional file 3. [file 12864_2023_9752_MOESM3_ESM.xlsx]

## Sheet: Sheet1
Additional file 3. A summary of the effector proteins identified from other Map-related studies in Mac and Map and their presence/absence in the Mac and Map genomes
Gene	Putative Funtion	MAH	MAA	M.intracellure	Map Type S	Map Type C	Map Type B
fadD28	Involved in virulence	Absent	Absent	Absent	Absent	Absent	Absent
MAP2185c/MAP2194 (LSP-12)	In vivo growth/ Mammalian cell entry	Absent	Absent	Absent	Present	Present	Present
MAP3607 (virulence factor Mce family protein)	Survival in mammalian host and cell entry	Present	Present	Present	Present	Present	Present
MptD protein (MptD family putative ECF transporter S component)	Expression on cell surface during infection	Absent	Absent	Absent	Present	Present	Present
furA	Modulates response to oxidative stress	Absent	Absent	Absent	Absent	Absent	Absent
MAP1203 (NlpC/P60 family peptidoglycan endopeptidase RipA)	Potential role in invasive capabilities across the intestinal mucosa. Encodes a hypothetical invasion and intracellular persistence protein (iipA).	Present	Present	Present	Present	Present	Present
aroG_1	Phospho-2-dehydro-3-deoxyheptonate aldolase, Phe-sensitive	Present	Absent	Absent	Present	Absent	Absent
dagK	Diacylglycerol kinase	Present	Present	Absent	Present	Absent	Absent
MAP3609 (MCE family protein)	Host cell invasion	Present	Present	Present	Present	Present	Present
gpx2	Hydroperoxy fatty acid reductase gpx2	Absent	Absent	Absent	Absent	Absent	Absent
fldA_4	Cinnamoyl-CoA:phenyllactate CoA-transferase	Absent	Absent	Absent	Present	Absent	Absent
LuxR gene	Changes components of MAP envelope assisting in the ability of MAP to infect host epithelial cells. Functions as an activator of lipid degradation and lipid modification as well as a repressor of genes involved in lipid biosynthesis	Present	Present	Absent	Present	Present	Present
lipH	probable lipase	Present	Present	Absent	Present	Present	Present
yfnB	2-haloalkanoic acid dehalogenase	Absent	Present	Absent	Absent	Present	Present
greA_1	Transcription elongation factor GreA	Absent	Absent	Absent	Absent	Absent	Absent
greA_2	Transcription elongation factor GreA	Absent	Absent	Absent	Absent	Absent	Absent
group_2874	7-beta-hydroxysteroid dehydrogenase (NADP(+))	Present	Present	Absent	Present	Absent	Absent
fabG3_1	Synthesis of fatty and mycolic acids	Absent	Absent	Absent	Absent	Absent	Absent
group_2976	Putative short-chain type dehydrogenase/reductase/MSMEI_5872	Present	Present	Absent	Present	Absent	Absent
group_2978	putative oxidoreductase	Absent	Absent	Absent	Absent	Absent	Absent
UmA1	Survival of MAP in mammalian host	Present	Present	Absent	Present	Present	Present
lipW_1	probable esterase	Absent	Absent	Absent	Absent	Absent	Absent
bbsE	Formyl-CoA:oxalate CoA-transferase	Present	Absent	Absent	Present	Absent	Absent
TrpE2	Survival of MAP in mammalian host	Present	Present	Present	Present	Present	Present
NuoL	Survival of MAP in mammalian host/ NADH-ubiquinone oxidoreductase	Present	Present	Present	Present	Present	Present
MmpL5	Siderophore exporter MmpL5	Absent	Present	Absent	Absent	Present	Present
mmpS5	Siderophore export accessory protein MmpS5	Absent	Absent	Absent	Absent	Absent	Absent
MAP1905c (16S rRNA (cytosine(1402)-N(4))-methyltransferase RsmH	Associated with cell envelope and outer membrane biogenesis	Present	Present	Absent	Present	Present	Present
FadE29	Involved in lipid metabolism and important for intracellular growth in macrophages	Present	Present	Present	Present	Present	Present
MAP4133 (FadE8)	Modifications of the cell wall-associated lipids	Present	Present	Present	Present	Present	Present
MAP0941	Arginine deaminase	Present	Present	Absent	Present	Present	Present
MAP2808 (TrkA family potassium uptake protein)	Potassium transporter protein	Absent	Absent	Absent	Absent	Absent	Absent
MAP3465 – FHA domain-containing protein	Play a role in Map invasion of mammalian cells	Present	Present	Present	Present	Present	Present
Katg	Bacterial catalase gene used to combat oxidative stress	Present	Present	Present	Present	Present	Present
FadE28	Involved in lipid metabolism and intracellular growth in macrophages	Present	Present	Absent	Present	Present	Present
SigE	Intracellular survival and virulence	Present	Present	Present	Present	Present	Present
HspR protein	Small heat shock protein	Absent	Absent	Absent	Absent	Absent	Absent
TetR	Transcriptional regulator	Absent	Absent	Absent	Absent	Absent	Absent
asnB	Natural antibiotic resistance gene, might lead to increased levels of antibiotic resistance in MAP	Present	Present	Present	Present	Present	Present
MAP3019c (D-alanine--D-alanine ligase)	Associated with cell envelope and outer membrane biogenesis	Present	Present	Present	Present	Present	Present
MAP3979 (D-inositol-3-phosphate glycosyltransferase)	Associated with cell envelope and outer membrane biogenesis	Present	Present	Present	Present	Present	Present
MAP2836	A LexA repressor, which is stimulated upon DNA damage and stress and results in the arrest of cell division and induction of DNA repair	Absent	Absent	Absent	Absent	Absent	Absent
papA2	Member of the polyketide synthase-associated protein family of highly conserved genes. Encode virulence-enhancing lipids. Involved in cell adhesion	Present	Present	Absent	Absent	Present	Present
Ferric reductase	Extracellular iron-reducing compound that may play a role in MAP survival within macrophages	Present	Present	Absent	Present	Present	Present
sigH (RNA polymerase sigma factor)	Regulates stress-responsive genes	Present	Present	Present	Present	Present	Present
mtrA	Intracellular survival	Absent	Absent	Absent	Absent	Absent	Absent
mtrB	Intracellular survival	Present	Present	Present	Present	Present	Present
MAP3466 – ATP-binding cassette domain-containing protein	Play a role in Map invasion of mammalian cells	Present	Present	Absent	Present	Present	Present
Ag85 complex	Encode secreted proteins that have a role in pathogenesis and also catalyse the transfer of mycolates	Absent	Absent	Absent	Absent	Absent	Absent
IdeR	Metal binding transcriptional regulator of the Diptheria-toxin repressor (DtxR) family. Acts as a repressor of mycobactin synthesis and iron siderophore uptake transporters and activates the synthesis of iron storage proteins.	Present	Present	Present	Present	Present	Present
pstA	phosphate ABC transporter permease	Present	Present	Present	Present	Present	Present
Fibronectin binding protein	Epithelial cell adhesion	Present	Present	Present	Present	Present	Present
Ptpa	Endogenous tyrosine phosphatase secreted during infection	Absent	Absent	Absent	Absent	Absent	Absent
ABC-2 type transporter	Transport substrates in and out of cells	Present	Present	Present	Present	Present	Present
sigA	Virulence factor	Absent	Absent	Absent	Absent	Absent	Absent
HupB	Epithelial cell adhesion	Absent	Absent	Absent	Absent	Absent	Absent
Acg	May have a role for survival of bacteria within the hosts intracellular environment	Absent	Absent	Absent	Absent	Absent	Absent
BfrA	Ferritin-like protein, may be important in intrecellular survival	Absent	Absent	Absent	Absent	Absent	Absent
BrfB	Ferritin-like protein, may be important in intrecellular survival	Absent	Absent	Absent	Absent	Absent	Absent
Hsp65 (GroEL2)	Heat shock protein	Present	Present	Present	Present	Present	Present
