# Supplementary material for: The pan-genome of Mycobacterium avium subsp. paratuberculosis (Map) confirms ancestral lineage and reveals gene rearrangements within Map Type S
Source: BMC Genomics. 2023 Oct 31;24:656. doi: 10.1186/s12864-023-09752-0 (PMC10619280; doi:10.1186/s12864-023-09752-0)
Supplement: Supplementary file 4 — Additional file 4. [file 12864_2023_9752_MOESM4_ESM.xlsx]

## Sheet: Sheet1
Additional file 4. Prophage regions identified by PHASTER including region, region length and position, completeness score, GC%, phage species number, most common phage and percentage hit, total protein number, phage hits and hypothetical protein hits
Isolate Name	Level	Strain Type	Region	Region Length Kbp	Region Position	Completeness score	GC%	Phage species number	Most common phage	First most commn phage percentage	tRNA number	Keyword	Total protein number	Phage hits	Hypothetical protein hits
MAP-102	Draft	C	1	17.7	93984-111690	incomplete(40)	66.15	9	PHAGE_Mycoba_D29_NC_001900(1)	5.55	0	integrase	18	9	9
MAP-106		C	1	17.7	93984-111690	incomplete(40)	66.15	9	PHAGE_Mycoba_D29_NC_001900(1)	5.55	0	integrase	18	9	9
MAP-108		Avium	1	17.7	93984-111690	incomplete(40)	66.15	9	PHAGE_Mycoba_D29_NC_001900(1)	5.55	0	integrase	18	9	9
MAP-112		C	1	17.7	93984-111690	incomplete(40)	66.15	9	PHAGE_Mycoba_D29_NC_001900(1)	5.55	0	integrase	18	9	9
MAP-113		C	1	17.7	93984-111690	incomplete(40)	66.15	9	PHAGE_Mycoba_D29_NC_001900(1)	5.55	0	integrase	18	9	9
MAP-114		C	1	17.7	93984-111690	incomplete(40)	66.15	9	PHAGE_Mycoba_D29_NC_001900(1)	5.55	0	integrase	18	9	9
Map-115		Avium	1	7	85531-92539	incomplete(10)	69.07	4	PHAGE_Escher_ESCO5_NC_047776(2)	25	0	NA	8	6	2
MAP-118		C	1	17.7	93984-111690	incomplete(40)	66.15	9	PHAGE_Mycoba_D29_NC_001900(1)	5.55	0	integrase	18	9	9
Map-119		Avium	1	7	85535-92543	incomplete(10)	69.07	4	PHAGE_Entero_phi92_NC_023693(2)	25	0	NA	8	6	2
MAP-120		C	1	17.7	93984-111690	incomplete(40)	66.15	9	PHAGE_Mycoba_D29_NC_001900(1)	5.55	0	integrase	18	9	9
MAP-121		C	1	17.7	93984-111690	incomplete(40)	66.15	9	PHAGE_Mycoba_D29_NC_001900(1)	5.55	0	integrase	18	9	9
MAP-122		C	1	17.7	93984-111690	incomplete(40)	66.15	9	PHAGE_Mycoba_D29_NC_001900(1)	5.55	0	integrase	18	9	9
MAP-123		C	1	17.7	93984-111690	incomplete(40)	66.15	9	PHAGE_Mycoba_D29_NC_001900(1)	5.55	0	integrase	18	9	9
MAP-125		C	1	10.1	60205-70331	incomplete(30)	72.42	6	PHAGE_Synech_S_ShM2_NC_015281(1)	14.28	0	plate,tail	7	9	0
MAP-127		C	1	17.7	2262-19968	incomplete(40)	66.15	9	PHAGE_Mycoba_FlagStaff_NC_028861(1)	5.26	0	integrase	19	9	10
MAP-128		C	1	10.1	47506-57635	incomplete(30)	72.43	6	PHAGE_Mycoba_Babsiella_NC_023697(1)	14.28	0	tail,plate	7	7	0
Map-128.MinION	Complete	C	1	7.7	1878152-1885934	incomplete(50)	69.93	6	PHAGE_Prochl_P_SSM7_NC_015290(1)	12.5	0	protease,transposase,lysin	8	6	2
			2	7	2382156-2389188	incomplete(30)	69.1	6	PHAGE_Arthro_Maja_NC_048140(1)	11.11	0	plate,tail	9	6	3
			3	10.1	2804575-2814704	incomplete(30)	72.43	6	PHAGE_Mycoba_Babsiella_NC_023697(1)	10	0	tail,plate	10	7	3
			4	31.9	3495030-3526952	incomplete(40)	67.4	8	PHAGE_Mycoba_Che12_NC_008203(1)	5.55	0	integrase	18	8	10
MAP-129		C	1	17.7	139596-157302	incomplete(30)	66.15	8	PHAGE_Mycoba_244_NC_008194(1)	5.88	0	integrase	17	9	9
MAP-131		C	1	17.7	93984-111690	incomplete(40)	66.15	9	PHAGE_Mycoba_D29_NC_001900(1)	5.55	0	integrase	18	9	9
MAP-132		C	1	17.7	93984-111690	incomplete(40)	66.15	9	PHAGE_Mycoba_D29_NC_001900(1)	5.55	0	integrase	18	9	9
MAP-134		C	1	14.6	118941-133552	incomplete(20)	66.76	6	PHAGE_Mycoba_Omnicron_NC_028832(1)	12.5	0	integrase	8	6	2
MAP-135		C	1	17.7	28870-46576	incomplete(40)	66.15	9	PHAGE_Bacter_Lily_NC_028841(1)	5.88	0	integrase	17	9	8
MAP-138		C	1	14.6	119140-133751	incomplete(20)	66.76	6	PHAGE_Mycoba_HufflyPuff_NC_022981(1)	12.5	0	integrase	8	6	2
MAP-139		C	1	17.7	2260-19966	incomplete(40)	66.15	9	PHAGE_Mycoba_Thyatira_NC_051597(1)	5.26	0	integrase	19	9	10
MAP-14		C	1	17.7	93984-111690	incomplete(40)	66.15	9	PHAGE_Mycoba_D29_NC_001900(1)	5.55	0	integrase	18	9	9
MAP-141		C	1	17.7	93984-111690	incomplete(40)	66.15	9	PHAGE_Mycoba_D29_NC_001900(1)	5.55	0	integrase	18	9	9
MAP-142		C	1	17.7	2263-19969	incomplete(40)	66.15	8	PHAGE_Mycoba_Leston_NC_051594(1)	5.26	0	integrase	19	9	10
MAP-143		C	No phage found
MAP-143 MinION	Complete	C	1	31.9	1101742-1133668	incomplete(50)	67.41	9	PHAGE_Mycoba_EvilGenius_NC_031263(1)	4.54	0	integrase	22	9	13
MAP-144		C	No phage found
MAP-147		C	No phage found
MAP-148		C	1	14.6	141202-155813	incomplete(20)	66.76	6	PHAGE_Mycoba_Rando14_NC_051596(1)	11.11	0	integrase	9	6	3
MAP-149		C	No phage found
MAP-15		C	No phage found
MAP-15 MinION	Complete	C	1	10.1	411169-421295	incomplete(30)	72.42	6	PHAGE_Acidia_6_NC_010152(1)	10	0	tail,plate	10	7	3
		C	2	31.9	1101599-1133525	incomplete(40)	67.41	8	PHAGE_Mycoba_Rem711_NC_051725(1)	5.26	0	integrase	19	8	11
		C	3	7.2	4821147-4828444	incomplete(30)	69.46	6	PHAGE_Agroba_7_7_1_NC_019519(1)	11	0	plate,tail	9	6	3
MAP-152		C	1	17.7	238937-256643	incomplete(30)	66.15	8	PHAGE_Mycoba_Purky_NC_051739(1)	5.88	0	integrase	17	8	9
MAP-153		C	1	14.6	141200-155811	incomplete(20)	66.76	6	PHAGE_Mycoba_FlagStaff_NC_028861(1)	11.11	0	integrase	9	6	3
MAP-154		C	No phage found
MAP-155		C	1	14.6	141200-155811	incomplete(20)	66.75	6	PHAGE_Mycoba_HufflyPuff_NC_022981(1)	11.11	0	integrase	9	6	3
MAP-156		C	1	17.7	28638-46344	incomplete(40)	66.15	9	PHAGE_Mycoba_BigNuz_NC_023692(1)	5.55	0	integrase	18	9	9
MAP-157		C	1	17.7	2299-20005	incomplete(30)	66.15	8	PHAGE_Mycoba_Phineas_NC_051733(1)	5.55	0	integrase	18	8	10
MAP-158		C	1	14.6	141203-155814	incomplete(20)	66.76	6	PHAGE_Mycoba_Thyatira_NC_051597(1)	12.5	0	integrase	8	6	2
MAP-159		C	1	10.1	47457-57586	incomplete(30)	72.43	6	PHAGE_Bacill_SP_10_NC_019487(1)	14.2	0	tail,plate	7	7	0
MAP-160		C	1	14.6	141203-155814	incomplete(20)	66.76	6	PHAGE_Mycoba_244_NC_008194(1)	12.5	0	integrase	8	6	2
MAP-161		C	1	17.7	200403-218109	incomplete(30)	66.15	8	PHAGE_Mycoba_SWU1_NC_017973(1)	5.88	0	integrase	17	8	9
MAP-162		C	1	10.1	99664-109793	incomplete(20)	72.43	5	PHAGE_Mycoba_Adler_NC_023591(1)	14.28	0	tail	7	6	1
MAP-163		C	1	14.6	141203-155814	incomplete(20)	66.76	6	PHAGE_Mycoba_Purky_NC_051739(1)	12.5	0	integrase	8	6	2
MAP-164		C	1	17.7	2257-19963	incomplete(40)	66.15	9	PHAGE_Mycoba_Pukovnik_NC_011023(1)	5.26	0	integrase	19	9	10
MAP-165		C	1	14.6	141224-155835	incomplete(20)	66.76	6	PHAGE_Arthro_Mufasa8_NC_049478(1)	10	0	integrase	10	6	4
MAP-166		C	1	17.7	2257-19963	incomplete(40)	66.15	9	PHAGE_Mycoba_L5_NC_001335(1)	5.26	0	integrase	19	9	10
MAP-167		C	1	14.6	134352-148963	incomplete(20)	66.76	6	PHAGE_Mycoba_HufflyPuff_NC_022981(1)	11.11	0	integrase	9	6	3
MAP-169		C	1	14.6	141203-155814	incomplete(20)	66.76	6	PHAGE_Mycoba_Mozy_NC_042323(1)	11.11	0	integrase	9	6	3
MAP-170		C	1	17.7	238938-256644	incomplete(30)	66.15	8	PHAGE_Mycoba_Che12_NC_008203(1)	5.88	0	integrase	17	8	9
MAP-171		C	1	17.7	2231-19937	incomplete(40)	66.15	9	PHAGE_Mycoba_Charlie_NC_023729(1)	5.26	0	integrase	19	9	10
MAP-172		C	1	17.7	2255-19961	incomplete(40)	66.15	9	PHAGE_Mycoba_Jolie2_NC_023604(1)	5.26	0	integrase	19	9	10
MAP-172 MinION	Complete	C	1	31.8	3038537-3070426	incomplete(50)	67.36	10	PHAGE_Verruc_P8625_NC_029047(1)	5	0	integrase	20	10	10
MAP-174		C	1	17.7	239108-256814	incomplete(30)	66.15	8	PHAGE_Mycoba_FlagStaff_NC_028861(1)	5.88	0	integrase	17	7	9
MAP-176		C	1	31.9	19099-51025	incomplete(50)	67.41	9	PHAGE_Mycoba_Omnicron_NC_028832(1)	5.26	0	integrase	19	9	10
MAP-202		C	1	10.1	46163-56292	incomplete(30)	72.4	6	PHAGE_Mycoba_Babsiella_NC_023697(1)	14.28	0	plate,tail	7	7	0
MAP-203		C	1	17.7	200234-217940	incomplete(30)	66.15	8	PHAGE_Mycoba_HufflyPuff_NC_022981(1)	5.88	0	integrase	17	8	9
MAP-204		C	1	17.7	2260-19966	incomplete(30)	66.15	8	PHAGE_Microb_Dismas_NC_042099(1)	5.55	0	integrase	18	8	10
MAP-205		C	1	14.6	78078-92689	incomplete(20)	66.76	6	PHAGE_Mycoba_Lilac_NC_023689(1)	11.11	0	integrase	9	6	3
MAP-206		C	1	10.1	60205-70331	incomplete(30)	72.42	6	PHAGE_Bacill_SP_10_NC_019487(1)	14.28	0	plate,tail	7	7	0
MAP-207		C	1	10.1	60205-70331	incomplete(30)	72.42	6	PHAGE_Mycoba_Dori_NC_023703(1)	14.28	0	plate,tail	7	7	0
MAP-208		C	1	10.1	60205-70334	incomplete(20)	72.42	5	PHAGE_Bacill_G_NC_023719(1)	14.28	0	tail	7	6	1
MAP-209		C	1	10.1	42455-52584	incomplete(20)	72.42	5	PHAGE_Mycoba_Dori_NC_023703(1)	14.28	0	tail	7	6	1
MAP-210		C	1	14.6	118931-133542	incomplete(20)	66.76	6	PHAGE_Mycoba_Jolie2_NC_023604(1)	12.5	0	integrase	8	6	2
MAP-211		C	1	10.1	60205-70331	incomplete(30)	72.42	6	PHAGE_Bacill_SP_10_NC_019487(1)	14.28	0	plate,tail	7	7	0
MAP-212		C	No phage found
MAP-213		C	1	10.1	42455-52584	incomplete(30)	72.43	6	PHAGE_Mycoba_Brujita_NC_011291(1)	14.28	0	tail, plate	7	7	0
MAP-214		C	1	10.1	47512-57641	incomplete(30)	72.44	6	PHAGE_Acidia_3_NC_010155(1)	14.28	0	tail, plate	7	7	0
MAP-215		C	1	10.1	60205-70334	incomplete(30)	72.43	6	PHAGE_Acidia_6_NC_010152(1)	14.28	0	plate,tail	7	7	0
MAP-216		C	1	10.1	46179-56308	incomplete(30)	72.43	6	PHAGE_Mycoba_Dori_NC_023703(1)	14.28	0	plate,tail	7	7	0
MAP-217		C	1	10.1	57683-67812	incomplete(30)	72.43	6	PHAGE_Mycoba_Dori_NC_023703(1)	14.28	0	plate,tail	7	7	0
MAP-218		C	1	10.1	60205-70334	incomplete(30)	72.43	6	PHAGE_Mycoba_Dori_NC_023703(1)	14.28	0	plate,tail	7	7	0
MAP-219		C	1	10.1	42455-52581	incomplete(30)	72.42	6	PHAGE_Mycoba_Charlie_NC_023729(1)	14.28	0	tail, plate	7	7	0
MAP-221		C	1	10.1	47509-57638	incomplete(30)	72.43	6	PHAGE_Mycoba_Charlie_NC_023729(1)	14.28	0	tail, plate	7	7	0
MAP-222		C	1	17.7	28866-46572	incomplete(40)	66.15	9	PHAGE_Mycoba_EvilGenius_NC_031263(1)	5.55	0	integrase	18	9	9
MAP-223		C	1	17.7	139538-157244	incomplete(30)	66.15	8	PHAGE_Mycoba_L5_NC_001335(1)	5.88	0	integrase	17	8	9
MAP-224		C	1	17.7	139538-157244	incomplete(30)	66.15	8	PHAGE_Mycoba_L5_NC_001335(1)	5.88	0	integrase	17	8	9
MAP-225		C	1	31.9	19084-51010	incomplete(50)	67.41	9	PHAGE_Mycoba_L5_NC_001335(1)	5.55	0	integrase	18	9	9
MAP-226		C	1	14.6	118931-133542	incomplete(20)	66.76	6	PHAGE_Mycoba_StAnnes_NC_051712(1)	12.5	0	integrase	8	6	2
MAP-227		C	1	10.1	60205-70334	incomplete(30)	72.43	6	PHAGE_Mycoba_Brujita_NC_011291(1)	14.28	0	plate,tail	7	7	0
MAP-228		C	1	17.7	70645-88351	incomplete(30)	66.15	8	PHAGE_Mycoba_Rem711_NC_051725(1)	6.25	0	integrase	16	8	8
MAP-229		C	1	10.1	42455-52584	incomplete(30)	72.43	6	PHAGE_Bacill_SP_10_NC_019487(1)	14.28	0	tail, plate	7	7	0
MAP-230		C	1	10.1	42455-52584	incomplete(30)	72.43	6	PHAGE_Acidia_6_NC_010152(1)	14.28	0	tail, plate	7	7	0
MAP-233		C	No phage found
MAP-235		C	No phage found
MAP-241		C	1	14.6	118935-133546	incomplete(20)	66.76	6	PHAGE_Mycoba_Babsiella_NC_023697(1)	12.5	0	integrase	8	6	2
MAP-242		C	1	10.1	60205-70334	incomplete(30)	72.43	6	PHAGE_Mycoba_Brujita_NC_011291(1)	14.28	0	plate,tail	7	7	0
MAP-243		C	1	10.1	47529-57658		72.43	5	PHAGE_Mycoba_Piper2020_NC_051697(1)	14.28	0	tail	7	6	1
MAP-244		C	1	10.1	57949-68078	incomplete(30)	72.43	6	PHAGE_Synech_S_ShM2_NC_015281(1)	14.28	0	plate,tail	7	7	0
MAP-245		C	No phage found			incomplete(20)
MAP-246		C	No phage found
MAP-247		C	1	10.1	60205-70334	incomplete(30)	72.43	6	PHAGE_Synech_S_ShM2_NC_015281(1)	14.28	0	plate,tail	7	7	0
MAP-249		C	No phage found
MAP-250		C	1	10.1	46173-56302	incomplete(30)	72.43	6	PHAGE_Mycoba_Misha28_NC_051686(1)	14.28	0	plate,tail	7	7	0
Map-250 MinION	Complete	C	1	10.1	411197-421326	incomplete(30)	72.43	6	PHAGE_Mycoba_Piper2020_NC_051697(1)	10	0	tail,plate	10	7	3
		C	2	31.9	1101606-1133532	incomplete(40)	67.41	8	PHAGE_Mycoba_Leston_NC_051594(1)	5.55	0	integrase	18	8	10
		C	3	7.2	4821467-4828764	incomplete(30)	69.46	6	PHAGE_Sinorh_phiM9_NC_028676(1)	11.11	0	plate,tail	9	6	3
MAP-251		C	1	10.1	47519-57648	incomplete(30)	72.43	6	PHAGE_Bacill_SP_10_NC_019487(1)	14.28	0	tail, plate	7	7	0
MAP-252		C	No phage found
MAP-253		C	1	10.1	60205-70334	incomplete(30)	72.43	6	PHAGE_Mycoba_Brujita_NC_011291(1)	14.28	0	plate,tail	7	7	0
MAP-254		C	1	10.1	60205-70334	incomplete(30)	72.43	6	PHAGE_Mycoba_Adler_NC_023591(1)	14.28	0	plate,tail	7	7	0
MAP-271		S	1	8.1	64029-72164	incomplete(20)	57.66	6	PHAGE_Prochl_P_SSM2_NC_006883(2)	28.57	0	tail	7	6	1
MAP-274		C	No phage found
MAP-304		C	1	10.1	60205-70334	incomplete(30)	72.43	6	PHAGE_Mycoba_Brujita_NC_011291(1)	14.28	0	plate,tail	7	7	0
MAP-305		C	1	10.1	60259-70388	incomplete(20)	72.43	5	PHAGE_Mycoba_Babsiella_NC_023697(1)	14.28	0	tail	7	6	1
MAP-306		S	1	8.1	40956-49091	incomplete(20)	57.66	6	PHAGE_Prochl_P_SSM2_NC_006883(2)	28.57	0	tail	7	6	1
MAP-320		S	1	8.1	40947-49082	incomplete(20)	57.66	6	PHAGE_Prochl_P_SSM2_NC_006883(2)	28.57	0	tail	7	6	1
MAP-320 MinION	Complete	S	1	5.6	166778-172393	questionable(80)	64.89	3	PHAGE_Burkho_phiE125_NC_003309(2)	25	0	transposase	8	8	0
MAP-323		S	1	8.1	25427-33562	incomplete(20)	57.66	5	PHAGE_Prochl_P_SSM2_NC_006883(3)	42.85	0	tail	7	6	1
MAP-324		S	1	8.1	64024-72159	incomplete(20)	57.66	5	PHAGE_Synech_S_SKS1_NC_020851(2)	28.57	0	tail	7	6	1
MAP-327		S	1	8.1	76776-84911	incomplete(20)	57.66	5	PHAGE_Synech_S_SKS1_NC_020851(2)	28.57	0	tail	7	6	1
MAP-328		S	1	8.1	99864-107999	incomplete(20)	57.66	5	PHAGE_Prochl_P_SSM2_NC_006883(3)	42.85	0	tail	7	6	1
MAP-332		S	1	8.1	64028-72163	incomplete(20)	57.66	5	PHAGE_Synech_S_SKS1_NC_020851(2)	28.57	0	tail	7	6	1
MAP-333		S	1	8.1	50238-58373	incomplete(20)	57.66	5	PHAGE_Prochl_P_SSM2_NC_006883(3)	42.85	0	tail	7	6	1
MAP-339		S	1	8.1	25422-33557	incomplete(20)	57.66	5	PHAGE_Prochl_P_SSM2_NC_006883(3)	42.85	0	tail	7	6	1
MAP-340		S	1	8.1	99864-107999	incomplete(20)	57.66	5	PHAGE_Prochl_P_SSM2_NC_006883(3)	42.85	0	tail	7	6	1
MAP-341		S	1	7.2	15173-22400	incomplete(20)	69.3	6	PHAGE_Clostr_phiCD506_NC_028838(1)	12.5	0	tail,plate	8	6	2
MAP-342		S	1	8.1	99864-107999	incomplete(20)	57.66	5	PHAGE_Prochl_P_SSM2_NC_006883(3)	42.85	0	tail	7	6	1
MAP-347		S	1	8.1	64023-72158	incomplete(20)	57.66	5	PHAGE_Prochl_P_SSM2_NC_006883(3)	42.85	0	tail	7	6	1
MAP-348		S	No phage found
MAP-349		S	No phage found
MAP-350		S	No phage found
MAP-351		S	1	8.1	99864-107999	incomplete(20)	57.66	5	PHAGE_Prochl_P_SSM2_NC_006883(3)	42.85	0	tail	7	6	1
MAP-353		S	1	31.9	19104-51030	incomplete(50)	67.41	9	PHAGE_Mycoba_Larva_NC_023724(1)	5.55	0	integrase	18	9	9
MAP-372		S	1	8.1	64035-72170	incomplete(20)	57.66	5	PHAGE_Synech_ACG_2014f_NC_026927(2)	28.57	0	tail	7	6	1
MAP-403		C	1	10.1	47506-57632	incomplete(30)	72.42	6	PHAGE_Bacill_G_NC_023719(1)	14.28	0	tail,plate	7	7	0
MAP-404		C	1	10.1	42455-52581	incomplete(30)	72.42	6	PHAGE_Mycoba_Piper2020_NC_051697(1)	14.28	0	tail,plate	7	7	0
MAP-407		C	No phage found
MAP-408		C	1	10.1	47503-57632	incomplete(30)	72.44	6	PHAGE_Acidia_6_NC_010152(1)	14.28	0	tail,plate	7	7	0
MAP-409		C	1	10.1	47519-57645	incomplete(30)	72.42	6	PHAGE_Bacill_G_NC_023719(1)	14.28	0	tail,plate	7	7	0
MAP-411		C	No phage found
MAP-413		C	1	10.1	47502-57628	incomplete(30)	72.42	6	PHAGE_Mycoba_Brujita_NC_011291(1)	14.28	0	tail,plate	7	7	0
MAP-414		C	1	10.1	60205-70331	incomplete(30)	72.42	6	PHAGE_Bacill_SP_10_NC_019487(1)	14.28	0	plate,tail	7	7	0
MAP-415		C	1	10.1	47506-57632	incomplete(20)	72.42	5	PHAGE_Mycoba_Babsiella_NC_023697(1)	14.28	0	tail	7	6	1
MAP-416		C	1	10.1	60205-70334	incomplete(30)	72.42	6	PHAGE_Mycoba_Brujita_NC_011291(1)	14.28	0	plate,tail	7	7	0
MAP-417		C	1	10.1	42455-52581	incomplete(30)	72.42	6	PHAGE_Acidia_3_NC_010155(1)	14.28	0	tail,plate	7	7	0
MAP-418		C	No phage found
MAP-419		C	1	10.1	60246-70372	incomplete(30)	72.42	6	PHAGE_Mycoba_Charlie_NC_023729(1)	14.28	0	plate,tail	7	7	0
MAP-420		C	1	10.1	60205-70334	incomplete(30)	72.43	6	PHAGE_Mycoba_Misha28_NC_051686(1)	14.28	0	plate,tail	7	7	0
MAP-422		C	1	14.6	78063-92674	incomplete(20)	66.76	6	PHAGE_Mycoba_FlagStaff_NC_028861(1)	12.5	0	integrase	8	6	2
MAP-423		C	1	10.1	60205-70331	incomplete(30)	72.42	6	PHAGE_Acidia_6_NC_010152(1)	14.28	0	plate,tail	7	7	0
MAP-424		C	1	17.1	28824-46530	incomplete(40)	66.15	9	PHAGE_Mycoba_244_NC_008194(1)	5.55	0	integrase	18	9	9
MAP-425		C	No phage found
MAP-426		C	1	10.1	60205-70334	incomplete(20)	72.43	5	PHAGE_Mycoba_Babsiella_NC_023697(1)	14.28	0	tail	7	6	1
MAP-428		C	1	10.1	47503-57629	incomplete(20)	72.42	5	PHAGE_Acidia_6_NC_010152(1)	14.28	0	tail	7	6	1
MAP-429		C	No phage found
MAP-431		C	1	10.1	47506-57632	incomplete(20)	72.42	5	PHAGE_Bacill_SP_10_NC_019487(1)	14.28	0	tail	7	6	1
MAP-434		C	1	10.1	60205-70331	incomplete(30)	72.42	6	PHAGE_Acidia_6_NC_010152(1)	14.28	0	plate,tail	7	7	0
MAP-435		C	1	10.1	47509-57635	incomplete(30)	72.42	6	PHAGE_Mycoba_Babsiella_NC_023697(1)	14.28	0	tail,plate	7	7	0
MAP-436		C	1	10.1	47506-57632	incomplete(20)	72.42	5	PHAGE_Mycoba_Brujita_NC_011291(1)	14.28	0	tail	7	6	1
MAP-438		C	1	10.1	47556-57685	incomplete(30)	72.43	6	PHAGE_Mycoba_Piper2020_NC_051697(1)	14.28	0	tail,plate	7	7	0
MAP-439		C	1	10.1	47503-57629	incomplete(20)	72.42	5	PHAGE_Mycoba_Dori_NC_023703(1)	14.28	0	tail	7	6	1
MAP-440		C	1	10.1	60205-70334	incomplete(20)	72.43	5	PHAGE_Acidia_6_NC_010152(1)	14.28	0	tail	7	6	1
MAP-442		C	No phage found
MAP-443		C	1	10.1	60205-70334	incomplete(30)	72.43	6	PHAGE_Bacill_SP_10_NC_019487(1)	14.28	0	plate,tail	7	7	0
MAP-444		C	1	10.1	47521-57647	incomplete(30)	72.42	6	PHAGE_Acidia_3_NC_010155(1)	14.28	0	tail,plate	7	7	0
MAP-445		C	No phage found
MAP-461		C	1	14.6	34672-49283	incomplete(20)	66.75	6	PHAGE_Mycoba_Dlane_NC_042317(1)	12.5	0	integrase	8	6	2
MAP-506		C	1	10.1	60205-70334	incomplete(30)	72.43	6	PHAGE_Mycoba_Babsiella_NC_023697(1)	14.28	0	plate,tail	7	7	0
MAP-509		C	1	17.7	28805-46511	incomplete(30)	66.15	8	PHAGE_Microb_Dismas_NC_042099(1)	6.25	0	integrase	16	8	8
MAP-513		C	1	17.7	2262-19968	incomplete(40)	66.15	9	PHAGE_Mycoba_Omega_NC_004688(1)	5.26	0	integrase	19	9	10
MAP-514		S	1	8.1	64037-72172	incomplete(20)	57.66	5	PHAGE_Prochl_P_SSM2_NC_006883(3)	42.85	0	tail	7	6	1
MAP-515		S	No phage found
MAP-517		S	1	8.1	64053-72188	incomplete(20)	57.66	5	PHAGE_Prochl_P_SSM2_NC_006883(3)	42.85	0	tail	7	6	1
MAP-52		B	1	14.6	141200-155811	incomplete(20)	66.76	6	PHAGE_Mycoba_Purky_NC_051739(1)	11.11	0	integrase	9	6	3
MAP-521		C	1	10.1	42455-52584	incomplete(30)	72.43	6	PHAGE_Mycoba_Dori_NC_023703(1)	14.28	0	tail,plate	7	7	0
MAP-524		C	1	17.7	28861-46567	incomplete(40)	66.15	9	PHAGE_Mycoba_Llama_NC_028923(1)	5.55	0	integrase	18	9	9
MAP-525		C	1	10.1	42431-52557	incomplete(30)	72.42	6	PHAGE_Synech_S_ShM2_NC_015281(1)	14.28	0	tail,plate	7	7	0
MAP-526		C	1	10.1	60205-70331	incomplete(30)	72.42	6	PHAGE_Synech_S_ShM2_NC_015281(1)	14.28	0	plate,tail	7	7	0
MAP-527		S	1	8.1	76776-84911	incomplete(20)	57.66	5	PHAGE_Prochl_P_SSM2_NC_006883(3)	42.85	0	tail	7	6	1
MAP-529		C	No phage found
MAP-533		C	No phage found
MAP-534		C	1	10.1	60205-70334	incomplete(30)	72.43		PHAGE_Mycoba_Piper2020_NC_051697(1)	14.28	0	plate,tail	7	7	0
MAP-535		C	No phage found
MAP-536		C	1	10.1	60205-70334	incomplete(30)	72.43	6	PHAGE_Mycoba_Charlie_NC_023729(1)	14.28	0	plate,tail	7	7	0
MAP-538		C	No phage found
MAP-539		C	No phage found
MAP-540		C	1	10.1	60205-70334	incomplete(30)	72.43	6	PHAGE_Mycoba_Misha28_NC_051686(1)	14.28	0	plate,tail	7	7	0
MAP-541		C	1	10.1	47545-57674	incomplete(20)	72.43	5	PHAGE_Mycoba_Adler_NC_023591(1)	14.28	0	tail	7	6	1
MAP-551		S	1	8.1	64024-72159	incomplete(20)	57.66	5	PHAGE_Prochl_P_SSM2_NC_006883(3)	42.85	0	tail	7	6	1
MAP-554		S	1	8.1	64024-72159	incomplete(20)	57.66	5	PHAGE_Synech_S_SKS1_NC_020851(2)	28.57	0	tail	7	6	1
MAP-555		C	1	10.1	47519-57648	incomplete(30)	72.43	6	PHAGE_Acidia_6_NC_010152(1)	14.28	0	tail,plate	7	7	0
MAP-556		S	1	8.1	99864-107999	incomplete(20)	57.66	5	PHAGE_Prochl_P_SSM2_NC_006883(3)	42.85	0	tail	7	6	1
MAP-557		S	1	8.1	76772-84907	incomplete(20)	57.66	5	PHAGE_Prochl_P_SSM2_NC_006883(3)	42.85	0	tail	7	6	1
MAP-559		S	No phage found
MAP-560		C	No phage found
MAP-561		S	No phage found
MAP-562		S	1	8.1	40948-49083	incomplete(20)	57.66	6	PHAGE_Prochl_P_SSM2_NC_006883(2)	28.57	0	tail	7	6	1
MAP-564		C	No phage found
MAP-567		C	1	10.1	46131-56257	incomplete(30)	72.42	6	PHAGE_Bacill_G_NC_023719(1)	14.28	0	plate, tail	7	7	0
MAP-568		C	No phage found
MAP-570		S	1	8.1	99864-107999	incomplete(20)	57.66	6	PHAGE_Prochl_P_SSM2_NC_006883(2)	28.57	0	tail	7	6	1
MAP-571		S	1	8.1	40976-49111	incomplete(20)	57.66	6	PHAGE_Prochl_P_SSM2_NC_006883(2)	28.57	0	tail	7	6	1
MAP-577		S	1	8.1	99864-107999	incomplete(20)	57.66	6	PHAGE_Prochl_P_SSM2_NC_006883(2)	28.57	0	tail	7	6	1
MAP-579		S	1	8.1	76776-84911	incomplete(20)	57.66	5	PHAGE_Prochl_P_SSM2_NC_006883(3)	42.85	0	tail	7	6	1
MAP-580		S	1	8.1	40972-49107	incomplete(20)	57.66	6	PHAGE_Prochl_P_SSM2_NC_006883(2)	28.57	0	tail	7	6	1
MAP-581		S	1	8.1	76773-84908	incomplete(20)	57.66	5	PHAGE_Prochl_P_SSM2_NC_006883(3)	42.85	0	tail	7	6	1
MAP-583		S	1	8.1	40945-49080	incomplete(20)	57.66	6	PHAGE_Prochl_P_SSM2_NC_006883(2)	28.57	0	tail	7	6	1
MAP-584		S	No phage found
MAP-585		S	1	8.1	99864-107999	incomplete(20)	57.66	5	PHAGE_Prochl_P_SSM2_NC_006883(3)	42.85	0	tail	7	6	1
MAP-586		S	1	8.1	99864-107999	incomplete(20)	57.66	5	PHAGE_Prochl_P_SSM2_NC_006883(3)	42.85	0	tail	7	6	1
MAP-587		S	1	5.3	22106-27480	incomplete(10)	68.86	3	PHAGE_Entero_phi92_NC_023693(2)	33.33	0	NA	6	6	0
MAP-588		S	1	8.1	25453-33588	incomplete(20)	57.66	5	PHAGE_Synech_S_SKS1_NC_020851(2)	28.57	0	tail	7	6	1
MAP-589		S	1	8.1	76773-84908	incomplete(20)	57.66	6	PHAGE_Prochl_P_SSM2_NC_006883(2)	28.57	0	tail	7	6	1
MAP-592		S	No phage found
MAP-594		S	1	8.1	99864-107999	incomplete(20)	57.66	5	PHAGE_Prochl_P_SSM2_NC_006883(3)	42.85	0	tail	7	6	1
MAP-595		C	No phage found
MAP-596		C	No phage found
MAP-597		S	1	5.3	67692-73066	incomplete(10)	68.86	3	PHAGE_Escher_ESCO13_NC_047770(2)	33.33	0	NA	6	6	0
MAP-598		S	1	14.6	141200-155811	incomplete(20)	66.76	6	PHAGE_Mycoba_Purky_NC_051739(1)	11.11	0	integrase	9	6	3
MAP-599		C	1	10.1	60205-70334	incomplete(30)	72.43	6	PHAGE_Mycoba_Adler_NC_023591(1)	14.28	0	plate,tail	7	7	0
MAP-602		S	1	8.1	25424-33559	incomplete(20)	57.66	6	PHAGE_Synech_S_SKS1_NC_020851(2)	28.57	0	tail	7	6	1
MAP-607		C	No phage found
MAP-608		C	No phage found
MAP-609		C	1	10.1	60205-70334	incomplete(30)	72.43	6	PHAGE_Mycoba_Brujita_NC_011291(1)	14.28	0	plate, tail	7	7	0
MAP-611		C	1	10.1	42455-52584	incomplete(30)	72.43	6	PHAGE_Bacill_G_NC_023719(1)	14.28	0	tail, plate	7	7	0
MAP-612		C	No phage found
MAP-617		S	1	8.1	40951-49086	incomplete(20)	57.66	6	PHAGE_Prochl_P_SSM2_NC_006883(2)	28.57	0	tail	7	6	1
MAP-623		S	1	5.3	67681-73055	incomplete(10)	68.86	3	PHAGE_Entero_phi92_NC_023693(2)	33.33	0	NA	6	6	0
MAPMRI0131		C	1	14.6	119011-133622	incomplete(20)	66.75	6	PHAGE_Rhodoc_REQ2_NC_016652(1)	12.5	0	integrase	8	6	2
MAPMRI0132		C	1	10.1	60237-70366	incomplete(30)	72.43	6	PHAGE_Bacill_G_NC_023719(1)	14.28	0	plate, tail	7	7	0
MAPMRI0133		C	1	10.1	60237-70366	incomplete(30)	72.43	6	PHAGE_Bacill_G_NC_023719(1)	14.28	0	plate, tail	7	7	0
MAPMRI0135		C	1	17.7	28861-46567	incomplete(40)	66.15	9	PHAGE_Mycoba_Thyatira_NC_051597(1)	5.88	0	integrase	17	9	8
MAPMRI030		C	No phage found
MAPMRI065		C	1	14.6	34697-49308	incomplete(20)	66.76	6	PHAGE_Rhodoc_REQ2_NC_016652(1)	10	0	integrase	10	6	4
MAPMRI157		C	No phage found
MAPMRI158		C	1	10.1	46142-56271	incomplete(30)	72.43	6	PHAGE_Bacill_SP_10_NC_019487(1)	14.28	0	plate, tail	7	7	0
MAPMRI159		C	1	17.7	28886-46592	incomplete(30)	66.15	8	PHAGE_Rhodoc_REQ2_NC_016652(1)	5.88	0	integrase	17	8	9
SRR1793679		C	1	14.6	141200-155811	incomplete(20)	66.76	6	PHAGE_Mycoba_StAnnes_NC_051712(1)	11.11	0	integrase	9	6	3
SRR1793681		C	1	14.6	141203-155814	incomplete(20)	66.76	6	PHAGE_Mycoba_Omega_NC_004688(1)	12.5	0	integrase	8	6	2
SRR1793683		C	1	17.7	239110-256816	incomplete(30)	66.15	8	PHAGE_Mycoba_Omnicron_NC_028832(1)	5.88	0	integrase	17	8	9
SRR1793685		C	1	17.7	239124-256830	incomplete(30)	66.15	8	PHAGE_Mycoba_Donovan_NC_023552(1)	5.88	0	integrase	17	8	9
SRR1793698		C	1	14.6	141203-155814	incomplete(20)	66.76	6	PHAGE_Arthro_Mufasa8_NC_049478(1)	12.5	0	integrase	8	6	2
SRR1793700		C	1	17.7	239187-256893	incomplete(30)	66.15	8	PHAGE_Mycoba_Rando14_NC_051596(1)	5.88	0	integrase	17	8	9
SRR1793701		C	1	17.7	239169-256875	incomplete(30)	66.15	8	PHAGE_Mycoba_32HC_NC_023602(1)	5.88	0	integrase	17	8	9
SRR1793702		C	1	17.7	174961-192667	incomplete(30)	66.15	8	PHAGE_Mycoba_Rem711_NC_051725(1)	5.55	0	integrase	18	8	10
SRR1793703		C	1	14.6	141252-155863	incomplete(20)	66.76	6	PHAGE_Bacter_Lily_NC_028841(1)	12.5	0	integrase	8	6	2
SRR1793704		C	1	14.6	141203-155814	incomplete(20)	66.76	6	PHAGE_Mycoba_Lilac_NC_023689(1)	12.5	0	integrase	8	6	2
SRR1793706		C	1	17.7	239166-256872	incomplete(30)	66.15	8	PHAGE_Mycoba_SWU1_NC_017973(1)	5.88	0	integrase	17	8	9
SRR1793707		C	1	14.6	141203-155814	incomplete(20)	66.76	6	PHAGE_Mycoba_Charlie_NC_023729(1)	11.11	0	integrase	9	6	4
SRR1793708		C	1	17.7	174930-192636	incomplete(40)	66.15	9	PHAGE_Mycoba_Larva_NC_023724(1)	5.55	0	integrase	18	9	9
SRR1793709		C	1	17.7	239165-256871	incomplete(30)	66.15	8	PHAGE_Paenib_HB10c2_NC_028758(1)	5.88	0	integrase	17	8	9
SRR1793716		C	1	14.6	141185-155796	incomplete(20)	66.76	6	PHAGE_Microb_Dismas_NC_042099(1)	12.5	0	integrase	8	6	2
SRR1793718		C	1	14.6	141236-155847	incomplete(20)	66.75	6	PHAGE_Mycoba_Babsiella_NC_023697(1)	12.5	0	integrase	8	6	2
SRR1793719		C	1	17.7	239186-256892	incomplete(30)	66.15	8	PHAGE_Mycoba_HufflyPuff_NC_022981(1)	5.88	0	integrase	17	8	9
SRR1793720		C	1	14.6	141203-155814	incomplete(20)	66.76	6	PHAGE_Mycoba_Leston_NC_051594(1)	12.5	0	integrase	8	6	2
Telford_strain		S	1	5.4	427098-432506	incomplete(20)	70.13	5	PHAGE_Mycoba_Brujita_NC_011291(1)	11.11	0	plate	9	6	3
			2	5.3	4117183-4122557	incomplete(10)	68.86	3	PHAGE_Escher_phAPEC8_NC_020079(2)	33.33	0	NA	6	6	0
			3	7.2	4896202-4903429	incomplete(30)	69.3	6	PHAGE_Gordon_Nyceirae_NC_031004(1)	11.11	0	plate, tail	9	6	3
DT3		C	No phage found
E1		C	1	32.2	1786935-1819158	questionable(90)	66.73	7	PHAGE_Burkho_phiE125_NC_003309(2)	8.69	0	tail,transposase,integrase	23	8	15
E93		C	1	32.2	1789034-1821285	questionable(90)	66.72	7	PHAGE_Burkho_phiE125_NC_003309(2)	8.33	0	tail,transposase,integrase	24	8	16
MAP4		C	1	10.1	411215-421344	incomplete(30)	72.43	6	PHAGE_Acidia_6_NC_010152(1)	10	0	tail,plate	10	7	3
			2	31.9	1101261-1133187	incomplete(40)	67.41	8	PHAGE_Mycoba_Leston_NC_051594(1)	5.26	0	integrase	19	8	11
			3	7.2	4818129-4825426	incomplete(30)	69.46	6	PHAGE_Arthro_Maja_NC_048140(1)	11.11	0	plate,tail	9	6	3
Tn-India		B	1	10.1	3789622-3799751	incomplete(30)	72.44	6	PHAGE_Bacill_SP_10_NC_019487(1)	10	0	plate,tail	10	7	3
			2	7.2	4818485-4825782	incomplete(30)	69.46	6	PHAGE_Agroba_7_7_1_NC_019519(1)	12.5	0	plate,tail	8	6	2
JII-1961		C	1	17.7	3082131-3099837	incomplete(30)	66.15	8	PHAGE_Rhodoc_REQ2_NC_016652(1)	5.55	0	integrase	18	8	10
		C	2	10.1	3789960-3800089	incomplete(30)	72.43	6	PHAGE_Mycoba_Adler_NC_023591(1)	10	0	plate, tail	10	7	3
		C	3	7.2	4818332-4825629	incomplete(30)	69.46	6	PHAGE_Burkho_BcepSaruman_NC_049850(1)	12.5	0	plate, tail	8	6	2
JIII-386		S	1	5.4	599606-605080	incomplete(20)	70.47	5	PHAGE_Mycoba_Brujita_NC_011291(1)	11.11	0	plate	9	6	3
		S	2	19.4	1129292-1148771	incomplete(30)	65.74	8	PHAGE_Mycoba_Bruin_NC_022988(1)	5.26	0	integrase	19	8	11
		S	3	5.3	3988100-3993474	incomplete(10)	68.87	3	PHAGE_Escher_phAPEC8_NC_020079(2)	33.33	0	NA	6	6	0
		S	4	7	4877930-4884963	incomplete(30)	69.06	6	PHAGE_Strept_Nanodon_NC_031078(1)	12.5	0	plate, tail	8	6	2
MAPK_CN4/13		C	1	7	1985563-1992596	incomplete(30)	69.09	6	PHAGE_Burkho_BcepSaruman_NC_049850(1)	11.11	0	plate, tail	9	6	3
			2	10.1	2408125-2418219	incomplete(20)	72.38	5	PHAGE_Bacill_SP_10_NC_019487(1)	11.11	0	plate	9	6	3
MAPK_CN7/15		C	1	17.7	93984-111690	incomplete(40)	66.15	9	PHAGE_Mycoba_D29_NC_001900(1)	5.55	0	integrase	18	9	9
MAPK_JB16/15		C	1	17.7	93984-111690	incomplete(40)	66.15	9	PHAGE_Mycoba_D29_NC_001900(1)	5.55	0	integrase	18	9	9
MAPK_JJ1/13		C	1	17.7	3082131-3099837	incomplete(30)	66.15	8	PHAGE_Paenib_HB10c2_NC_028758(1)	5.55	0	integrase	18	8	10
			2	10.1	3789960-3800089	incomplete(30)	72.43	6	PHAGE_Acidia_6_NC_010152(1)	10	0	plate, tail	10	7	3
			3	7.2	4818332-4825629	incomplete(30)	69.46	6	PHAGE_Natria_PhiCh1_NC_004084(1)	12.5	0	plate, tail	8	6	2
MAPK_CN9/15		C	1	10.1	1255763-1265892	incomplete(30)	72.42	6	PHAGE_Synech_S_ShM2_NC_015281(1)	11.11	0	plate, tail	9	7	2
			2	7	1681320-1688353	incomplete(30)	69.09	6	PHAGE_Bacill_G_NC_023719(1)	11.11	0	tail,plate	9	6	3
FDAARGOS_305		C	1	17.7	93984-111690	incomplete(40)	66.15	9	PHAGE_Mycoba_D29_NC_001900(1)	5.55	0	integrase	18	9	9
M52-07		C	1	14.6	141203-155814	incomplete(20)	66.76	6	PHAGE_Mycoba_Rando14_NC_051596(1)	12.5	0	integrase	8	6	2
M106/05		C	1	17.7	239166-256872	incomplete(30)	66.15	8	PHAGE_Mycoba_Omnicron_NC_028832(1)	5.88	0	integrase	17	8	9
M106/05 MinION	Complete	C	1	10.1	411167-421296	incomplete(30)	72.43	6	PHAGE_Mycoba_Piper2020_NC_051697(1)	10	0	tail,plate	10	7	3
		C	2	31.9	1101662-1133588	incomplete(40)	67.41	8	PHAGE_Arthro_Mufasa8_NC_049478(1)	5.88	0	integrase	17	8	9
		C	3	7.2	4827608-4834905	incomplete(30)	69.46	6	PHAGE_Clostr_phiCD506_NC_028838(1)	11.11	0	plate, tail	9	6	3
M107/05		B	1	14.6	141200-155811	incomplete(20)	66.76	6	PHAGE_Mycoba_Lilac_NC_023689(1)	12.5	0	integrase	8	6	2
M107/05 MinION	Complete	B	1	10.1	411270-421364	incomplete(20)	72.38	5	PHAGE_Mycoba_Misha28_NC_051686(1)	11.11	0	plate	9	6	3
		B	2	7.2	4828556-4835853	incomplete(30)	69.46	6	PHAGE_Gordon_Nyceirae_NC_031004(1)	12.5	0	plate, tail	8	6	2
M110/05		B	1	14.6	141199-155810	incomplete(20)	66.76	6	PHAGE_Mycoba_Purky_NC_051739(1)	12.5	0	integrase	8	6	2
M111/05		C	1	17.7	239165-256871	incomplete(30)	66.15	8	PHAGE_Mycoba_Che12_NC_008203(1)	5.88	0	integrase	17	8	9
M112/05		C	1	17.7	154179-171885	incomplete(30)	66.15	8	PHAGE_Mycoba_Thyatira_NC_051597(1)	5.88	0	integrase	17	8	9
M430/08		C	1	17.7	154171-171877	incomplete(30)	66.14	8	PHAGE_Microb_Hendrix_NC_047977(1)	5.88	0	integrase	17	8	9
M512/08		C	1	14.6	141201-155812	incomplete(20)	66.75	6	PHAGE_Rhodoc_REQ2_NC_016652(1)	12.5	0	integrase	8	6	2
K-10 (NC_002944.2)		C	1	17.7	3081776-3099482	incomplete(40)	66.15	9	PHAGE_Mycoba_Mozy_NC_042323(1)	5.55	0	integrase	18	9	9
M. chimaera			1	23.8	690014-713857	incomplete(40)	64.35	7	PHAGE_Mycoba_MichelleMyBell_NC_023572(1)	7.69	0	integrase,tail	13	7	6
			2	27.4	829544-856953	intact(110)	63.63	10	PHAGE_Paenib_Tripp_NC_028930(2)	6.89	0	transposase,lysin,integrase	29	14	15
			3	11.5	921271-932774	questionable(70)	63.73	6	PHAGE_Escher_PA28_NC_041935(1)	14.28	0	transposase,tail,integrase	7	6	1
M. hominissuis (Accession: NC_008595)			1	32.4	656440-688900	incomplete(50)	66.88	6	PHAGE_Mycoba_Dori_NC_023703(2)	20	0	transposase,tail	10	7	3
			2	58.4	746705-805156	intact(100)	69.15	32	PHAGE_Mycoba_Wanda_NC_022067(7)	11.4	0	head,tail	61	40	21
			3	21.8	1445530-1467341	incomplete(50)	67.03	6	PHAGE_Mycoba_Dori_NC_023703(2)	18.18	0	transposase,integrase,tail	11	7	4
			4	8.1	2228526-2236627	questionable(70)	62.38	4	PHAGE_Staphy_SPbeta_like_NC_029119(4)	57.14	0	plate,transposase	7	6	1
			5	8.7	5181281-5190039	incomplete(30)	65.36	5	PHAGE_Microc_Ma_LMM01_NC_008562(2)	20	0	transposase	10	7	3
M. hominissuis (Accession: CP040247)			1	7	52139-59147	incomplete(10)	69.13	4	PHAGE_Escher_ESCO13_NC_047770(2)	25	0	NA	8	6	2
M. intracellulare (Accession: CP023149)			No phage found
M. intracellulare (Accession: NC_016946)			1	7.8	323290-331140	incomplete(20)	65.92	6	PHAGE_Gordon_Cucurbita_NC_031029(2)	20	0	capsid	10	7	3
			2	12.3	1066178-1078500	incomplete(60)	60.68	8	PHAGE_Mycoba_SimranZ1_NC_051709(1)	10	0	recombinase,capsid,transposase	10	8	2
M. avium (Accession: NZ_CP016396)			1	18	877672-895718	incomplete(50)	63.42	7	PHAGE_Entero_fiAA91_ss_NC_022750(2)	18.18	0	transposase,capsid,portal,integrase	11	8	3
