# Supplementary material for: The pan-genome of Mycobacterium avium subsp. paratuberculosis (Map) confirms ancestral lineage and reveals gene rearrangements within Map Type S
Source: BMC Genomics. 2023 Oct 31;24:656. doi: 10.1186/s12864-023-09752-0 (PMC10619280; doi:10.1186/s12864-023-09752-0)
Supplement: Supplementary file 5 — Additional file 5. [file 12864_2023_9752_MOESM5_ESM.xlsx]

## Sheet: Sheet1
Additional file 5. Number of copies of IS Family/IS Elements identified in the complete genomes in this study
Isolate	Strain Type	IS110/ISMpa1	IS110/IS900	IS256/IS1311	IS481/ISMav5	IS481/ISMav2	IS481/ISMav4	IS256/IS1245	IS110/IS1110	IS110/ISMysp1	IS1182/ISMgi2
Telford Strain	S	3	22	9	6	4	2	9	1	1	7
Map-320	S	3	23	9	6	6	2	9	1	1	7
JIII-386	S	3	20	9	5	4	2	9	1	1	7
Map-128	C	3	17	8	6	6	4	8	1	1	6
Map-143	C	4	16	8	6	6	3	8	1	1	6
Map-150	C	3	17	7	6	6	4	7	1	1	6
Map-172	C	3	17	8	7	7	4	5	1	1	6
Map-250	C	3	19	8	7	7	4	8	1	1	6
Map-4	C	3	16	8	5	5	4	8	1	1	6
JII-1961	C	3	17	7	5	5	4	7	1	1	6
MAPK_CN4/13	C	2	16	8	7	7	4	5	1	1	6
MAPK_CN7/15	C	3	16	8	6	6	4	5	1	1	6
MAPK_JB16/15	C	3	17	8	7	7	4	5	1	1	6
MAPK_JJ1/13	C	3	17	8	7	7	4	5	1	1	6
MAPK_CN9/15	C	3	16	8	7	7	4	8	1	1	6
FDAARGOS_305	C	3	17	8	4	4	4	8	1	1	6
M106/05	C	3	17	8	7	7	5	8	1	1	6
K-10	C	3	17	7	6	6	4	7	1	1	6
Tn-India	B	3	17	7	6	6	4	7	1	1	0
M107/05	B	3	17	8	7	7	5	8	1	1	6
