# Supplementary material for: The pan-genome of Mycobacterium avium subsp. paratuberculosis (Map) confirms ancestral lineage and reveals gene rearrangements within Map Type S
Source: BMC Genomics. 2023 Oct 31;24:656. doi: 10.1186/s12864-023-09752-0 (PMC10619280; doi:10.1186/s12864-023-09752-0)
Supplement: Supplementary file 6 — Additional file 6. [file 12864_2023_9752_MOESM6_ESM.xlsx]

## Sheet: Sheet1
Additional file 6. IS Families identified by ISFinder including IS element, origin, score, E-value and number of copies
Isolate Name	Strain Type	IS Family	IS element	Origin	Score	E-value	No. of Copies
MAP-102	C	No Good Matches
MAP-106	C	No Good Matches
MAP-108	Avium	No Good Matches
MAP-112	C	No Good Matches
MAP-113	C	No Good Matches
MAP-114	C	No Good Matches
MAP-115	Avium	No Good Matches
MAP-118	C	No Good Matches
MAP-119	Avium	No Good Matches
MAP-120	C	No Good Matches
MAP-121	C	No Good Matches
MAP-122	C	No Good Matches
MAP-123	C	No Good Matches
MAP-125	C	No Good Matches
MAP-127	C	No Good Matches
Map-128.MinION		IS110	ISMpa1	Mycobacterium avium	2974	0	3
		IS110	IS900	Mycobacterium paratuberculosis	2813	0	17
		IS256	IS1311	Mycobacterium avium	2759	0	8
		IS481	ISMav5	Mycobacterium avium	2690	0	6
		IS481	ISMav2	Mycobacterium avium	2674	0	6
		IS481	ISMav4	Mycobacterium avium	2159	0	4
		IS256	IS1245	Mycobacterium avium	904	0	8
		IS110	IS1110	Mycobacterium avium	821	0	1
		IS110	ISMysp1	Mycobacterium sp.	753	0	1
		IS1182	ISMgi2	Mycobacterium gilvum	674	0	6
MAP-129	C	No Good Matches
MAP-131	C	No Good Matches
MAP-132	C	No Good Matches
MAP-134	C	No Good Matches
MAP-135	C	No Good Matches
MAP-138	C	No Good Matches
MAP-139	C	No Good Matches
MAP-14	C	No Good Matches
MAP-141	C	No Good Matches
MAP-142	C	No Good Matches
MAP-143 MinION		IS110	ISMpa1	Mycobacterium avium	2974	0	4
		IS110	IS900	Mycobacterium paratuberculosis	2813	0	16
		IS256	IS1311	Mycobacterium avium	2767	0	8
		IS481	ISMav5	Mycobacterium avium	2690	0	6
		IS481	ISMav2	Mycobacterium avium	2674	0	6
		IS481	ISMav4	Mycobacterium avium	2159	0	3
		IS256	IS1245	Mycobacterium avium	912	0	8
		IS110	IS1110	Mycobacterium avium	821	0	1
		IS110	ISMysp1	Mycobacterium sp.	753	0	1
		IS1182	ISMgi2	Mycobacterium gilvum	674	0	6
MAP-144	C	No Good Matches
MAP-147	C	No Good Matches
MAP-148	C	No Good Matches
MAP-149	C	No Good Matches
MAP-150 MinION		IS110	ISMpa1	Mycobacterium avium	2974	0	3
		IS110	IS900	Mycobacterium paratuberculosis	2813	0	17
		IS256	IS1311	Mycobacterium avium	2767	0	7
		IS481	ISMav5	Mycobacterium avium	2674	0	6
		IS481	ISMav2	Mycobacterium avium	2666	0	6
		IS481	ISMav4	Mycobacterium avium	2159	0	4
		IS256	IS1245	Mycobacterium avium	912	0	7
		IS110	IS1110	Mycobacterium avium	821	0	1
		IS110	ISMysp1	Mycobacterium sp.	753	0	1
		IS1182	ISMgi2	Mycobacterium gilvum	674	0	6
MAP-152	C	No Good Matches
MAP-153	C	No Good Matches
MAP-154	C	No Good Matches
MAP-155	C	No Good Matches
MAP-156	C	No Good Matches
MAP-157	C	No Good Matches
MAP-158	C	No Good Matches
MAP-159	C	No Good Matches
MAP-160	C	No Good Matches
MAP-161	C	No Good Matches
MAP-162	C	No Good Matches
MAP-163	C	No Good Matches
MAP-164	C	No Good Matches
MAP-165	C	No Good Matches
MAP-166	C	No Good Matches
MAP-167	C	No Good Matches
MAP-169	C	No Good Matches
MAP-170	C	No Good Matches
MAP-171	C	No Good Matches
MAP-172 MinION		IS110	ISMpa1	Mycobacterium avium	2974	0	3
		IS110	IS900	Mycobacterium paratuberculosis	2813	0	17
		IS256	IS1311	Mycobacterium avium	2767	0	8
		IS481	ISMav5	Mycobacterium avium	2674	0	7
		IS481	ISMav2	Mycobacterium avium	2666	0	7
		IS481	ISMav4	Mycobacterium avium	2159	0	4
		IS256	IS1245	Mycobacterium avium	912	0	5
		IS110	IS1110	Mycobacterium avium	821	0	1
		IS110	ISMysp1	Mycobacterium sp.	753	0	1
		IS1182	ISMgi2	Mycobacterium gilvum	674	0	6
MAP-174	C	No Good Matches
MAP-176	C	No Good Matches
MAP-202	C	No Good Matches
MAP-203	C	No Good Matches
MAP-204	C	No Good Matches
MAP-205	C	No Good Matches
MAP-206	C	No Good Matches
MAP-207	C	No Good Matches
MAP-208	C	No Good Matches
MAP-209	C	No Good Matches
MAP-210	C	No Good Matches
MAP-211	C	No Good Matches
MAP-212	C	No Good Matches
MAP-213	C	No Good Matches
MAP-214	C	No Good Matches
MAP-215	C	No Good Matches
MAP-216	C	No Good Matches
MAP-217	C	No Good Matches
MAP-218	C	No Good Matches
MAP-219	C	No Good Matches
MAP-221	C	No Good Matches
MAP-222	C	No Good Matches
MAP-223	C	No Good Matches
MAP-224	C	No Good Matches
MAP-225	C	No Good Matches
MAP-226	C	No Good Matches
MAP-227	C	No Good Matches
MAP-228	C	No Good Matches
MAP-229	C	No Good Matches
MAP-230	C	No Good Matches
MAP-233	C	No Good Matches
MAP-235	C	No Good Matches
MAP-241	C	No Good Matches
MAP-242	C	No Good Matches
MAP-243	C	No Good Matches
MAP-244	C	No Good Matches
MAP-245	C	No Good Matches
MAP-246	C	No Good Matches
MAP-247	C	No Good Matches
MAP-249	C	No Good Matches
Map-250 MinION	C	IS110	ISMpa1	Mycobacterium avium	2974	0	3
		IS110	IS900	Mycobacterium paratuberculosis	2813	0	19
		IS256	IS1311	Mycobacterium avium	2767	0	8
		IS481	ISMav5	Mycobacterium avium	2690	0	7
		IS481	ISMav2	Mycobacterium avium	2666	0	7
		IS481	ISMav4	Mycobacterium avium	2159	0	4
		IS256	IS1245	Mycobacterium avium	912	0	8
		IS110	IS1110	Mycobacterium avium	821	0	1
		IS110	ISMysp1	Mycobacterium sp.	753	0	1
		IS1182	ISMgi2	Mycobacterium gilvum	680	0	6
MAP-251	C	No Good Matches
MAP-252	C	No Good Matches
MAP-253	C	No Good Matches
MAP-254	C	No Good Matches
MAP-271	S	No Good Matches
MAP-274	C	No Good Matches
MAP-304	C	No Good Matches
MAP-305	C	No Good Matches
MAP-306	S	No Good Matches
MAP-320 MinION		IS110	ISMpa1	Mycobacterium avium	2974	0	3
		IS110	IS900	Mycobacterium paratuberculosis	2805	0	23
		IS256	IS1311	Mycobacterium avium	2767	0	9
		IS481	ISMav5	Mycobacterium avium	2658	0	6
		IS481	ISMav2	Mycobacterium avium	2635	0	6
		IS481	ISMav4	Mycobacterium avium	2151	0	2
		IS256	IS1245	Mycobacterium avium	912	0	9
		IS110	IS1110	Mycobacterium avium	813	0	1
		IS110	ISMysp1	Mycobacterium sp.	745	0	1
		IS1182	ISMgi2	Mycobacterium gilvum	672	0	7
MAP-323	S	No Good Matches
MAP-324	S	No Good Matches
MAP-327	S	No Good Matches
MAP-328	S	No Good Matches
MAP-332	S	No Good Matches
MAP-333	S	No Good Matches
MAP-339	S	No Good Matches
MAP-340	S	No Good Matches
MAP-341	S	No Good Matches
MAP-342	S	No Good Matches
MAP-347	S	No Good Matches
MAP-348	S	No Good Matches
MAP-349	S	No Good Matches
MAP-350	S	No Good Matches
MAP-351	S	No Good Matches
MAP-353	S	No Good Matches
MAP-372	S	No Good Matches
MAP-403	C	No Good Matches
MAP-404	C	No Good Matches
MAP-407	C	No Good Matches
MAP-408	C	No Good Matches
MAP-409	C	No Good Matches
MAP-411	C	No Good Matches
MAP-413	C	No Good Matches
MAP-414	C	No Good Matches
MAP-415	C	No Good Matches
MAP-416	C	No Good Matches
MAP-417	C	No Good Matches
MAP-418	C	No Good Matches
MAP-419	C	No Good Matches
MAP-420	C	No Good Matches
MAP-422	C	No Good Matches
MAP-423	C	No Good Matches
MAP-424	C	No Good Matches
MAP-425	C	No Good Matches
MAP-426	C	No Good Matches
MAP-428	C	No Good Matches
MAP-429	C	No Good Matches
MAP-431	C	No Good Matches
MAP-434	C	No Good Matches
MAP-435	C	No Good Matches
MAP-436	C	No Good Matches
MAP-438	C	No Good Matches
MAP-439	C	No Good Matches
MAP-440	C	No Good Matches
MAP-442	C	No Good Matches
MAP-443	C	No Good Matches
MAP-444	C	No Good Matches
MAP-445	C	No Good Matches
MAP-461	C	No Good Matches
MAP-506	C	No Good Matches
MAP-509	C	No Good Matches
MAP-513	C	No Good Matches
MAP-514	S	No Good Matches
MAP-515	S	No Good Matches
MAP-517	S	No Good Matches
MAP-52	B	No Good Matches
MAP-521	C	No Good Matches
MAP-524	C	No Good Matches
MAP-525	C	No Good Matches
MAP-526	C	No Good Matches
MAP-527	S	No Good Matches
MAP-529	C	No Good Matches
MAP-533	C	No Good Matches
MAP-534	C	No Good Matches
MAP-535	C	No Good Matches
MAP-536	C	No Good Matches
MAP-538	C	No Good Matches
MAP-539	C	No Good Matches
MAP-540	C	No Good Matches
MAP-541	C	No Good Matches
MAP-551	S	No Good Matches
MAP-554	S	No Good Matches
MAP-555	C	No Good Matches
MAP-556	S	No Good Matches
MAP-557	S	No Good Matches
MAP-559	S	No Good Matches
MAP-560	C	No Good Matches
MAP-561	S	No Good Matches
MAP-562	S	No Good Matches
MAP-564	C	No Good Matches
MAP-567	C	No Good Matches
MAP-568	C	No Good Matches
MAP-570	S	No Good Matches
MAP-571	S	No Good Matches
MAP-577	S	No Good Matches
MAP-579	S	No Good Matches
MAP-580	S	No Good Matches
MAP-581	S	No Good Matches
MAP-583	S	No Good Matches
MAP-584	S	No Good Matches
MAP-585	S	No Good Matches
MAP-586	S	No Good Matches
MAP-587	S	No Good Matches
MAP-588	S	No Good Matches
MAP-589	S	No Good Matches
MAP-592	S	No Good Matches
MAP-594	S	No Good Matches
MAP-595	C	No Good Matches
MAP-596	C	No Good Matches
MAP-597	S	No Good Matches
MAP-598	S	No Good Matches
MAP-599	C	No Good Matches
MAP-602	S	No Good Matches
MAP-607	C	No Good Matches
MAP-608	C	No Good Matches
MAP-609	C	No Good Matches
MAP-611	C	No Good Matches
MAP-612	C	No Good Matches
MAP-617	S	No Good Matches
MAP-623	S	No Good Matches
MAPMRI0131	C	No Good Matches
MAPMRI0132	C	No Good Matches
MAPMRI0133	C	No Good Matches
MAPMRI0135	C	No Good Matches
MAPMRI030	C	No Good Matches
MAPMRI065	C	No Good Matches
MAPMRI157	C	No Good Matches
MAPMRI158	C	No Good Matches
MAPMRI159	C	No Good Matches
SRR1793679	C	No Good Matches
SRR1793681	C	No Good Matches
SRR1793683	C	No Good Matches
SRR1793685	C	No Good Matches
SRR1793698	C	No Good Matches
SRR1793700	C	No Good Matches
SRR1793701	C	No Good Matches
SRR1793702	C	No Good Matches
SRR1793703	C	No Good Matches
SRR1793704	C	No Good Matches
SRR1793706	C	No Good Matches
SRR1793707	C	No Good Matches
SRR1793708	C	No Good Matches
SRR1793709	C	No Good Matches
SRR1793716	C	No Good Matches
SRR1793718	C	No Good Matches
SRR1793719	C	No Good Matches
SRR1793720	C	No Good Matches
Telford_strain	S	IS110	ISMpa1	Mycobacterium avium	2966	0	3
		IS110	IS900	Mycobacterium paratuberculosis	2805	0	22
		IS256	IS1311	Mycobacterium avium	2767	0	9
		IS481	ISMav5	Mycobacterium avium	2658	0	6
		IS481	ISMav2	Mycobacterium avium	2635	0	4
		IS481	ISMav4	Mycobacterium avium	2159	0	2
		IS256	IS1245	Mycobacterium avium	912	0	9
		IS110	IS1110	Mycobacterium avium	813	0	1
		IS110	ISMysp1	Mycobacterium sp.	745	0	1
		IS1182	ISMgi2	Mycobacterium gilvum	672	0	7
DT3	C	No good Matches
E1	C	IS256	IS1311	Mycobacterium avium	1489	0	4
		IS110	IS900	Mycobacterium avium	821	0	9
E93	C	IS481	ISMav2	Mycobacterium avium	1594	0	2
		IS256	IS1311	Mycobacterium avium	1520	0	3
		IS110	IS900	Mycobacterium avium	1106	0	6
MAP4	C	IS110	ISMpa1	Mycobacterium avium	2974	0	3
		IS110	IS900	Mycobacterium paratuberculosis	2813	0	16
		IS256	IS1311	Mycobacterium avium	2767	0	8
		IS481	ISMav5	Mycobacterium avium	2674	0	5
		IS481	ISMav2	Mycobacterium avium	2674	0	5
		IS481	ISMav4	Mycobacterium avium	2159	0	4
		IS256	IS1245	Mycobacterium avium	912	0	8
		IS110	IS1110	Mycobacterium avium	821	0	1
		IS110	ISMysp1	Mycobacterium sp.	753	0	1
		IS1182	ISMgi2	Mycobacterium gilvum	674	0	6
Tn-India	B	IS110	ISMpa1	Mycobacterium avium	2974	0	3
		IS110	IS900	Mycobacterium paratuberculosis	2813	0	17
		IS256	IS1311	Mycobacterium avium	2767	0	7
		IS481	ISMav5	Mycobacterium avium	2690	0	6
		IS481	ISMav2	Mycobacterium avium	2666	0	6
		IS481	ISMav4	Mycobacterium avium	2159	0	4
		IS256	IS1245	Mycobacterium avium	912	0	7
		IS110	IS1110	Mycobacterium avium	821	0	1
		IS110	ISMysp1	Mycobacterium sp.	753	0	1
JII-1961	C	IS110	ISMpa1	Mycobacterium avium	2974	0	3
		IS110	IS900	Mycobacterium paratuberculosis	2813	0	17
		IS256	IS1311	Mycobacterium avium	2767	0	7
		IS481	ISMav5	Mycobacterium avium	2690	0	5
		IS481	ISMav2	Mycobacterium avium	2674	0	5
		IS481	ISMav4	Mycobacterium avium	2159	0	4
		IS256	IS1245	Mycobacterium avium	912	0	7
		IS110	IS1110	Mycobacterium avium	821	0	1
		IS110	ISMysp1	Mycobacterium sp.	753	0	1
		IS1182	ISMgi2	Mycobacterium gilvum	674	0	6
JIII-386	S	IS110	ISMpa1	Mycobacterium avium	2974	0	3
		IS110	IS900	Mycobacterium paratuberculosis	2813	0	20
		IS256	IS1311	Mycobacterium avium	2767	0	9
		IS481	ISMav5	Mycobacterium avium	2666	0	5
		IS481	ISMav2	Mycobacterium avium	2642	0	4
		IS481	ISMav4	Mycobacterium avium	2159	0	2
		IS256	IS1245	Mycobacterium avium	912	0	9
		IS110	IS1110	Mycobacterium avium	813	0	1
		IS110	ISMysp1	Mycobacterium sp.	745	0	1
		IS1182	ISMgi2	Mycobacterium gilvum	672	0	7
MAPK_CN4/13	C	IS110	ISMpa1	Mycobacterium avium	2966	0	2
		IS110	IS900	Mycobacterium paratuberculosis	2813	0	16
		IS256	IS1311	Mycobacterium avium	2759	0	8
		IS481	ISMav5	Mycobacterium avium	2690	0	7
		IS481	ISMav2	Mycobacterium avium	2635	0	7
		IS481	ISMav4	Mycobacterium avium	2159	0	4
		IS256	IS1245	Mycobacterium avium	904	0	5
		IS110	IS1110	Mycobacterium avium	821	0	1
		IS110	ISMysp1	Mycobacterium sp.	753	0	1
		IS1182	ISMgi2	Mycobacterium gilvum	674	0	6
MAPK_CN7/15	C	IS110	ISMpa1	Mycobacterium avium	2974	0	3
		IS110	IS900	Mycobacterium paratuberculosis	2813	0	16
		IS256	IS1311	Mycobacterium avium	2767	0	8
		IS481	ISMav5	Mycobacterium avium	2674	0	6
		IS481	ISMav2	Mycobacterium avium	2674	0	6
		IS481	ISMav4	Mycobacterium avium	2159	0	4
		IS256	IS1245	Mycobacterium avium	912	0	5
		IS110	IS1110	Mycobacterium avium	821	0	1
		IS110	ISMysp1	Mycobacterium sp.	753	0	1
		IS1182	ISMgi2	Mycobacterium gilvum	674	0	6
MAPK_JB16/15	C	IS110	ISMpa1	Mycobacterium avium	2974	0	3
		IS110	IS900	Mycobacterium paratuberculosis	2813	0	17
		IS256	IS1311	Mycobacterium avium	2759	0	8
		IS481	ISMav5	Mycobacterium avium	2690	0	7
		IS481	ISMav2	Mycobacterium avium	2635	0	7
		IS481	ISMav4	Mycobacterium avium	2159	0	4
		IS256	IS1245	Mycobacterium avium	904	0	5
		IS110	IS1110	Mycobacterium avium	821	0	1
		IS110	ISMysp1	Mycobacterium sp.	753	0	1
		IS1182	ISMgi2	Mycobacterium gilvum	674	0	6
MAPK_JJ1/13	C	IS110	ISMpa1	Mycobacterium avium	2974	0	3
		IS110	IS900	Mycobacterium paratuberculosis	2813	0	17
		IS256	IS1311	Mycobacterium avium	2759	0	8
		IS481	ISMav5	Mycobacterium avium	2690	0	7
		IS481	ISMav2	Mycobacterium avium	2635	0	7
		IS481	ISMav4	Mycobacterium avium	2159	0	4
		IS256	IS1245	Mycobacterium avium	904	0	5
		IS110	IS1110	Mycobacterium avium	821	0	1
		IS110	ISMysp1	Mycobacterium sp.	753	0	1
		IS1182	ISMgi2	Mycobacterium gilvum	674	0	6
MAPK_CN9/15	C	IS110	ISMpa1	Mycobacterium avium	2974	0	3
		IS110	IS900	Mycobacterium paratuberculosis	2813	0	16
		IS256	IS1311	Mycobacterium avium	2767	0	8
		IS481	ISMav5	Mycobacterium avium	2690	0	7
		IS481	ISMav2	Mycobacterium avium	2666	0	7
		IS481	ISMav4	Mycobacterium avium	2159	0	4
		IS256	IS1245	Mycobacterium avium	912	0	8
		IS110	IS1110	Mycobacterium avium	821	0	1
		IS110	ISMysp1	Mycobacterium sp.	753	0	1
		IS1182	ISMgi2	Mycobacterium gilvum	674	0	6
FDAARGOS_305	C	IS110	ISMpa1	Mycobacterium avium	2974	0	3
		IS110	IS900	Mycobacterium paratuberculosis	2813	0	17
		IS256	IS1311	Mycobacterium avium	2767	0	8
		IS481	ISMav5	Mycobacterium avium	2674	0	4
		IS481	ISMav2	Mycobacterium avium	2666	0	4
		IS481	ISMav4	Mycobacterium avium	2159	0	4
		IS256	IS1245	Mycobacterium avium	912	0	8
		IS110	IS1110	Mycobacterium avium	821	0	1
		IS110	ISMysp1	Mycobacterium sp.	753	0	1
		IS1182	ISMgi2	Mycobacterium gilvum	674	0	6
M52-07	C	No Good Matches
M106/05 MinION	C	IS110	ISMpa1	Mycobacterium avium	2974	0	3
		IS110	IS900	Mycobacterium paratuberculosis	2813	0	17
		IS256	IS1311	Mycobacterium avium	2759	0	8
		IS481	ISMav5	Mycobacterium avium	2674	0	7
		IS481	ISMav2	Mycobacterium avium	2674	0	7
		IS481	ISMav4	Mycobacterium avium	2159	0	5
		IS256	IS1245	Mycobacterium avium	904	0	8
		IS110	IS1110	Mycobacterium avium	821	0	1
		IS110	ISMysp1	Mycobacterium sp.	753	0	1
		IS1182	ISMgi2	Mycobacterium gilvum	674	0	6
M107/05 MinION	B	IS110	ISMpa1	Mycobacterium avium	2966	0	3
		IS110	IS900	Mycobacterium paratuberculosis	2813	0	17
		IS256	IS1311	Mycobacterium avium	2759	0	8
		IS481	ISMav5	Mycobacterium avium	2690	0	7
		IS481	ISMav2	Mycobacterium avium	2650	0	7
		IS481	ISMav4	Mycobacterium avium	2159	0	5
		IS256	IS1245	Mycobacterium avium	904	0	8
		IS110	IS1110	Mycobacterium avium	821	0	1
		IS110	ISMysp1	Mycobacterium sp.	753	0	1
		IS1182	ISMgi2	Mycobacterium gilvum	674	0	6
M110/05	B	No Good Matches
M111/05	C	No Good Matches
M112/05	C	No Good Matches
M430/08	C	No Good Matches
M512/08	C	No Good Matches
K-10 (NC_002944.2)	C	IS110	ISMpa1	Mycobacterium avium	2974	0	3
		IS110	IS900	Mycobacterium paratuberculosis	2813	0	17
		IS256	IS1311	Mycobacterium avium	2767	0	7
		IS481	ISMav5	Mycobacterium avium	2690	0	6
		IS481	ISMav2	Mycobacterium avium	2666	0	6
		IS481	ISMav4	Mycobacterium avium	2159	0	4
		IS256	IS1245	Mycobacterium avium	912	0	7
		IS110	IS1110	Mycobacterium avium	821	0	1
		IS110	ISMysp1	Mycobacterium sp.	753	0	1
		IS1182	ISMgi2	Mycobacterium gilvum	674	0	6
M. chimaera		No Good Matches
M. hominissuis (Accession: NC_008595)		IS21	ISMav1	Mycobacterium avium		0	4
		IS21	IS1612	Mycobacterium avium		0	4
		IS1380	ISMav7	Mycobacterium avium		0	1
		IS1380	ISMav8	Mycobacterium avium		0	1
		IS256	IS666	Mycobacterium avium		0	8
		IS256	IS1601	Mycobacterium avium		0	14
		IS256	IS1311	Mycobacterium avium		0	3
		IS256	IS1245	Mycobacterium avium		0	30
		IS3	IS999	Mycobacterium avium		0	37
		IS481	ISMav3	Mycobacterium avium		0	6
		IS256	ISRer3	Rhodococcus erythropolis		0	8
		IS256	ISMrh1	Mycobaacterium rhodesiae		0	8
		IS256	IS1166	Rhodococcus sp.		0	8
		IS1380	ISMsm3	Mycobacterium smegmatis		0	1
		IS256	ISMysp7	Mycobacterium sp.		0	4
		IS1380	ISMyma7	Mycobacterium marinum		0	1
		IS1380	ISMsm11	Mycobacterium smegmatis		0	2
M. hominissuis (Accession: CP040247)		No Good Matches
M. intracellulare (Accession: CP023149)		No Good Matches
M. intracellulare (Accession: NC_016946)		IS3	ISmsm7	Mycobacterium smegmatis	1415	0	2
M. avium (Accession: NZ_CP016396)		IS21	ISMav1	Mycobacterium avium	4956	0	12
		IS21	IS1612	Mycobacterium avium	4932	0	12
		IS110	IS901	Mycobacterium avium	2849	0	15
		IS110	IS902	Mycobacterium avium	2849	0	15
		IS110	ISMav6	Mycobacterium avium	2482	0	15
		IS256	IS1601	Mycobacterium avium	2264	0	3
		IS256	IS1245	Mycobacterium avium	2206	0	1
		IS256	IS1311	Mycobacterium avium	2202	0	2
		IS481	ISMav5	Mycobacterium avium	1409	0	1
