# Supplementary material for: The pan-genome of Mycobacterium avium subsp. paratuberculosis (Map) confirms ancestral lineage and reveals gene rearrangements within Map Type S
Source: BMC Genomics. 2023 Oct 31;24:656. doi: 10.1186/s12864-023-09752-0 (PMC10619280; doi:10.1186/s12864-023-09752-0)
Supplement: Supplementary file 7 — Additional file 7. [file 12864_2023_9752_MOESM7_ESM.xlsx]

## Sheet: Sheet1
Additional File 7. Summary of the secondary metabolite clusters identified in the complete genomes in this study including the cluster type, most similar cluster and similarity percentage match to the antiSMASH database
																Type S Map														Type C Map
	M. hominissuis (Accession: NC_008595)					M. avium (Accession: NZ_CP016396)					M. intracellulare (Accession: NC_016946)					Map-320					JIII-386					Telford				K-10 (NC_002944.2)					Map-128					Map-143					Map-150
Region	Cluster Type	Most similar cluster		Similarity		Cluster Type	Most similar cluster		Similarity		Cluster Type	Most similar cluster		Similarity		Cluster Type	Most similar cluster		Similarity		Cluster Type	Most similar cluster		Similarity		Cluster Type	Most similar cluster		Similarity	Cluster Type	Most similar cluster		Similarity		Cluster Type	Most similar cluster		Similarity		Cluster Type	Most similar cluster		Similarity		Cluster Type	Most similar cluster		Similarity
1	T1PKS					T3PKS.T1PKS	methylated alkyl-resorcinol/methylated acyl-phloroglucinol	Polyketide	1		T1PKS					NRPS-like					T1PKS					T1PKS				T1PKS					NRPS-like					NRPS	glycopeptidolipid		0.1		NRPS	glycopeptidolipid	NRP	0.1
2	bacteriocin					T1PKS.NRPS	glycopeptidolipid	NRP	0.26		bacteriocin					T1PKS					NRPS-like					NRPS-like				bacteriocin					NRPS	chloromyxamide	NRP	0.1		NRPS-like					NRPS-like
3	T3PKS	alkylresorcinol	Polyketide	1		T1PKS	marinacarboline A/marinacarboline B/ marinacarboline C/ marinacarboline D	Alkaloid	0.15		NRPS	glycopeptidolipid	NRP	0.15		terpene	isorenieratene	Terpene	0.71		terpene	isorenieratene	Terpene	0.71		terpene	isorenieratene	Terpene	0.71	NRPS-like					T1PKS	herbimycin A	Polyketide	0.06		terpene	isorenieratene	Terpene	0.71		terpene	isorenieratene	Terpene	1
4	T1PKS	marinacarboline A/marinacarboline B/ marinacarboline C/ marinacarboline D	Alkaloid	0.15		T3PKS	alkylresorcinol	Polyketide	1		T3PKS	alkylresorcinol	Polyketide	1		T3PKS	alkylresorcinol	Polyketide	1		T3PKS	glycopeptidolipid	Polyketide	1		T3PKS	alkylresorcinol	Polyketide	1	NRPS	glycopeptidolipid	NRP	0.35		NRPS.T1PKS	glycopeptidolipid	NRP	0.13		T3PKS	alkylresorcinol	Polyketide	1		T3PKS	alkylresorcinol	Polyketide	1
5	NRPS.T1PKS	glycopeptidolipid	NRP	0.26		NRPS-like					T1PKS	marinacarboline A/marinacarboline B/ marinacarboline C/ marinacarboline D	Alkaloid	0.15		T1PKS	marinacarboline A/marinacarboline B/ marinacarboline C/ marinacarboline D	Alkaloid	0.15		T1PKS	marinacarboline A/marinacarboline B/ marinacarboline C/ marinacarboline D	Alkaloid	0.15		T1PKS	marinacarboline A/marinacarboline B/ marinacarboline C/ marinacarboline D	Alkaloid	0.15	T3PKS.T1PKS	methylated alkyl-resorcinol/methylated acyl-phloroglucinol	Polyketide	1		bacteriocin					T1PKS					T1PKS	marinacarboline A/marinacarboline B/ marinacarboline C/ marinacarboline D	Alkaloid	0.15
6	NRPS	mycobactin	NRP + Polyketide	0.8		NRPS	vazabitide A	NRP	0.04		betalactone					NRPS-like					NRPS-like					NRPS	mycobactin	NRP + Polyketide	0.7	NRPS	glycopeptidolipid	NRP	0.06		T1PKS	vazabitide A	NRP	0.08		NRPS.T1PKS	glycopeptidolipid	NRP	0.26		NRPS.T1PKS	glycopeptidolipid	NRP	0.26
7	NRPS.T1PKS	glycopeptidolipid	NRP	0.13		T1PKS					NRPS.T1PKS	glycopeptidolipid	NRP	0.23		NRPS	chloromyxamide	NRP	0.1		NRPS.T1PKS	glycopeptidolipid	NRP	0.06		NRPS	glycopeptidolipid	NRP	0.35	NRPS	chloromyxamide	NRP	0.1		NRPS	glycopeptidolipid	NRP	0.1		NRPS	mycobactin	NRP + Polyketide	0.9		NRPS	mycobactin	NRP + Polyketide	0.9
8	T1PKS	herbimycin A	Polyketide	0.06		bacteriocin					NRPS	mycobactin	NRP + Polyketide	0.8		T1PKS	herbimycin A	Polyketide	0.06		T1PKS	herbimycin A	Polyketide	0.06		T3PKS	methylated alkyl-resorcinol/methylated acyl-phloroglucinol	Polyketide	1	T1PKS	herbimycin A	Polyketide	0.06		NRPS-like					NRPS.T1PKS	glycopeptidolipid	NRP	0.1		NRPS.T1PKS	glycopeptidolipid	NRP	0.1
9	NRPS	herboxidiene	Polyketide	0.05		terpene	isorenieratene	Terpene	0.71		NRPS.T1PKS	glycopeptidolipid	NRP	0.06		NRPS.T1PKS	glycopeptidolipid	NRP	0.06		NRPS	glycopeptidolipid	NRP	0.1		NRPS	glycopeptidolipid	NRP	0.15	NRPS.T1PKS	glycopeptidolipid	NRP	0.1		terpene	isorenieratene	Terpene	0.71		T1PKS	herbimycin A	Polyketide	0.06		T1PKS	herbimycin A	Polyketide	0.06
10	NRPS	glycopeptidolipid	NRP	0.1		NRPS-like					T1PKS	geldanamycin	Polketide	0.08		NRPS	glycopeptidolipid	NRP	0.15		T3PKS.T1PKS	methylated alkyl-resorcinol/methylated acyl-phloroglucinol	Polyketide	1		NRPS.T1PKS	glycopeptidolipid	NRP	0.06	NRPS	mycobactin	NRP + Polyketide	0.9		T3PKS	alkylresorcinol	Polyketide	1		NRPS	chloromyxamide	NRP	0.1		NRPS	chloromyxamide	NRP	0.1
11	T3PKS.T1PKS	methylated alkyl-resorcinol/methylated acyl-phloroglucinol	Polyketide	1		NRPS	glycopeptidolipid	NRP	0.35		NRPS					T3PKS.T1PKS	methylated alkyl-resorcinol/methylated acyl-phloroglucinol	Polyketide	1		NRPS	glycopeptidolipid	NRP	0.35		T1PKS	herbimycin A	Polyketide	0.06	T1PKS.NRPS	glycopeptidolipid	NRP	0.26		T1PKS	marinacarboline A/marinacarboline B/ marinacarboline C/ marinacarboline D	Alkaloid	0.15		NRPS	glycopeptidolipid	NRP	0.06		NRPS	glycopeptidolipid	NRP	0.06
12	NRPS	glycopeptidolipid	NRP	0.64		NRPS	mycobactin	NRP + Polyketide	0.8		T3PKS.T1PKS	methylated alkyl-resorcinol/methylated acyl-phloroglucinol	Polyketide	0.83		NRPS	glycopeptidolipid	NRP	0.35		NRPS	mycobactin	NRP + Polyketide	0.8		NRPS	chloromyxamide	NRP	0.1	T1PKS	marinacarboline A/marinacarboline B/ marinacarboline C/ marinacarboline D	Alkaloid	0.15		NRPS.T1PKS	glycopeptidolipid	NRP	0.26		T3PKS.T1PKS	methylated alkyl-resorcinol/methylated acyl-phloroglucinol	Polyketide	0.83		T3PKS.T1PKS	methylated alkyl-resorcinol/methylated acyl-phloroglucinol	Polyketide	1
13	NRPS-like					NRPS.T1PKS	glycopeptidolipid	NRP	0.13		NRPS	glycopeptidolipid	NRP	0.33		NRPS	mycobactin	NRP + Polyketide	0.7		T1PKS.NRPS	glycopeptidolipid	NRP	0.26		NRPS-like				T3PKS	alkylresorcinol	Polyketide	1		NRPS	mycobactin	NRP + Polyketide	0.9		NRPS	glycopeptidolipid	NRP	0.35		NRPS	glycopeptidolipid	NRP	0.35
14	terpene	isorenieratene	Terpene	0.71		T1PKS	geldanamycin	Polyketide	0.08		NRPS	glycopeptidolipid	NRP	0.25		T1PKS.NRPS	glycopeptidolipid	NRP	0.26		bacteriocin					T1PKS.NRPS	glycopeptidolipid	NRP	0.26	Terpene	isorenieratene	Terpene	0.71		NRPS-like	medermycin	NRP	0.35		NRPS-like					NRPS-like
15	NRPS-like	glycopeptidolipid	NRP	0.07		NRPS	chloromyxamide	NRP	0.1		NRPS-like					bacteriocin					T1PKS.NRPS	glycopeptidolipid	NRP	0.26		bacteriocin				NRPS-like					NRPS	glycopeptidolipid	Polyketide	0.83		bacteriocin					bacteriocin
16	NRPS	vazabitide A	NRP	0.04		NRPS	glycopeptidolipid	NRP	0.1		terpene	isorenieratene	Terpene	0.71		T1PKS.NRPS	glycopeptidolipid	NRP	0.26							T1PKS.NRPS	glycopeptidolipid	NRP	0.26	NRPS.T1PKS	glycopeptidolipid	NRP	0.26		T3PKS.T1PKS	methylated alkyl-resorcinol/methylated acyl-phloroglucinol	NRP	0.15		T1PKS					T1PKS
17											NRPS-like																								NRPS	glycopeptidolipid				T1PKS	vazabitide A	NRP	0.08		T1PKS	vazabitide A	NRP	0.08
											NRPS-like	hemeD1	Other	0.11
											NRPS	vazabitide A	NRP	0.1
											NRPS-like
[truncated: 60 more columns]
