# Supplementary material for: The pan-genome of Mycobacterium avium subsp. paratuberculosis (Map) confirms ancestral lineage and reveals gene rearrangements within Map Type S
Source: BMC Genomics. 2023 Oct 31;24:656. doi: 10.1186/s12864-023-09752-0 (PMC10619280; doi:10.1186/s12864-023-09752-0)
Supplement: Supplementary file 9 — Additional file 9. [file 12864_2023_9752_MOESM9_ESM.csv]

Additional File 9. Number of copies of each Cazyme family identified by HMMM in each of the Map genomes analysed in this study
cazymes	Strain Type	CBM2	CBM48	CE1	CE10	CE14	CE4	CE5	CE9
M. hominissuis (Accession: CP040247)		1	0	9	18	3	3	9	1
M. hominissuis (Accession: NC_008595)		1	2	11	18	3	3	11	1
M. avium (Accession: NZ_CP016396)		1	1	11	17	3	4	11	1
M. intracellulare (Accession: NC_016946)		0	2	10	19	3	2	11	1
M. intracellulare (Accession: CP023149)		0	2	10	18	4	2	9	1
M. chimaera (Accession: CP015278)		0	2	10	20	3	2	8	1
Telford_strain	S	1	1	11	16	3	3	11	1
MAP-271	S	1	1	11	16	3	3	11	1
MAP-306	S	1	1	11	16	3	3	11	1
MAP-323	S	1	1	11	16	2	3	11	1
MAP-324	S	1	1	11	16	3	3	11	1
MAP-327	S	1	1	11	16	3	3	11	1
MAP-328	S	1	1	11	16	3	3	11	1
MAP-332	S	1	1	11	16	3	3	11	1
MAP-333	S	1	1	10	16	3	3	11	1
MAP-339	S	1	1	11	16	3	3	11	1
MAP-340	S	1	1	11	16	3	3	11	1
MAP-341	S	1	1	10	16	3	3	11	1
MAP-342	S	1	1	11	16	3	3	11	1
MAP-347	S	1	1	11	16	3	3	11	1
MAP-348	S	1	1	11	16	3	3	11	1
MAP-349	S	1	1	11	16	3	3	11	1
MAP-350	S	1	1	11	17	3	3	10	1
MAP-351	S	1	1	11	16	3	3	11	1
MAP-353	S	1	1	11	17	3	3	11	1
MAP-372	S	1	1	11	16	2	3	11	1
MAP-403	S	1	1	11	17	3	3	11	1
MAP-514	S	1	1	11	16	3	3	11	1
MAP-515	S	1	1	10	16	3	3	11	1
MAP-517	S	1	1	11	16	3	3	11	1
MAP-527	S	1	1	11	16	3	3	11	1
MAP-551	S	1	1	11	16	2	3	11	1
MAP-554	S	1	1	11	16	2	3	11	1
MAP-556	S	1	1	11	16	2	3	11	1
MAP-557	S	1	1	11	16	2	3	11	1
MAP-559	S	1	1	11	16	3	3	11	1
MAP-561	S	1	1	11	16	3	3	11	1
MAP-562	S	1	1	11	16	3	3	11	1
MAP-570	S	1	1	11	16	3	3	11	1
MAP-571	S	1	1	11	16	3	3	11	1
MAP-577	S	1	1	11	16	3	3	11	1
MAP-579	S	1	1	11	16	3	3	11	1
MAP-580	S	1	1	11	16	3	3	11	1
MAP-581	S	1	1	11	16	3	3	11	1
MAP-583	S	1	1	11	16	3	3	11	1
MAP-584	S	1	1	11	16	3	3	11	1
MAP-585	S	1	1	11	16	3	3	11	1
MAP-586	S	1	1	11	16	3	3	11	1
MAP-587	S	1	1	11	16	3	3	11	1
MAP-588	S	1	1	11	16	3	3	11	1
MAP-589	S	1	1	11	16	3	3	11	1
MAP-592	S	1	1	11	16	3	3	10	1
MAP-594	S	1	1	11	16	3	3	11	1
MAP-597	S	1	1	11	16	3	3	11	1
MAP-598	S	1	1	11	16	3	3	11	1
MAP-602	S	1	1	11	16	3	3	11	1
MAP-612	S	1	1	11	16	3	3	11	1
MAP-617	S	1	1	11	16	3	3	11	1
MAP-623	S	1	1	11	16	3	3	11	1
DT3	C	1	1	11	17	3	3	11	1
E1	C	1	1	11	16	2	3	11	1
E93	C	1	1	11	17	3	3	11	1
FDAARGOS_305	C	1	1	11	17	3	3	11	1
JII-1961	C	1	1	11	17	3	3	11	1
K-10	C	1	1	11	17	3	3	11	1
MAP-102	C	1	1	11	17	3	3	11	1
MAP-106	C	1	1	11	17	3	3	11	1
MAP-112	C	1	1	11	17	3	3	11	1
MAP-113	C	1	1	11	17	3	3	11	1
MAP-114	C	1	1	11	17	3	3	11	1
MAP-118	C	1	1	11	17	3	3	11	1
MAP-120	C	1	1	11	16	3	3	11	1
MAP-121	C	1	1	11	17	3	3	11	1
MAP-122	C	1	1	11	17	3	3	11	1
MAP-123	C	1	1	11	17	3	3	11	1
MAP-125	C	1	1	11	17	3	3	11	1
MAP-127	C	1	1	11	17	3	3	11	1
MAP-129	C	1	1	11	17	3	3	11	1
MAP-131	C	1	1	11	17	3	3	11	1
MAP-132	C	1	1	11	17	3	3	11	1
MAP-134	C	1	1	11	17	3	3	11	1
MAP-135	C	1	1	11	17	3	3	11	1
MAP-138	C	1	1	11	17	3	3	11	1
MAP-139	C	1	1	11	17	3	3	11	1
MAP-14	C	1	1	11	17	3	3	11	1
MAP-141	C	1	1	11	17	3	3	11	1
MAP-142	C	1	1	11	17	3	3	11	1
MAP-144	C	1	1	11	17	3	3	11	1
MAP-147	C	1	1	11	17	3	3	11	1
MAP-148	C	1	1	11	17	3	3	11	1
MAP-149	C	1	1	11	17	3	3	11	1
MAP-152	C	1	1	11	17	3	3	11	1
MAP-153	C	1	1	10	17	3	3	11	1
MAP-154	C	1	1	11	17	3	3	11	1
MAP-155	C	1	1	11	17	3	3	11	1
MAP-156	C	1	1	11	17	3	3	11	1
MAP-157	C	1	1	11	17	3	3	11	1
MAP-158	C	1	1	11	16	3	3	11	1
MAP-159	C	1	1	11	17	3	3	11	1
MAP-160	C	1	1	11	17	3	3	11	1
MAP-161	C	1	1	11	17	3	3	11	1
MAP-162	C	1	1	11	17	3	3	11	1
MAP-163	C	1	1	11	17	3	3	11	1
MAP-164	C	1	1	11	17	3	3	11	1
MAP-165	C	1	1	11	17	3	3	11	1
MAP-166	C	1	1	11	16	3	3	11	1
MAP-167	C	1	1	11	17	3	3	11	1
MAP-169	C	1	1	11	17	3	3	11	1
MAP-170	C	1	1	11	17	3	3	11	1
MAP-171	C	1	1	11	17	3	3	11	1
MAP-174	C	1	1	11	17	3	3	11	1
MAP-176	C	1	1	11	17	3	3	11	1
MAP-202	C	1	1	11	17	3	3	11	1
MAP-203	C	1	1	11	17	3	3	11	1
MAP-204	C	1	1	11	17	3	3	11	1
MAP-205	C	1	1	11	17	3	3	11	1
MAP-206	C	1	1	11	17	3	3	11	1
MAP-207	C	1	1	11	17	3	3	11	1
MAP-208	C	1	1	11	17	3	3	11	1
MAP-209	C	1	1	11	17	3	3	11	1
MAP-210	C	1	1	11	17	3	3	11	1
MAP-211	C	1	1	11	17	3	3	11	1
MAP-212	C	1	1	11	17	3	3	11	1
MAP-213	C	1	1	11	17	3	3	11	1
MAP-214	C	1	1	11	17	3	3	11	1
MAP-215	C	1	1	11	17	3	3	11	1
MAP-216	C	1	1	11	17	3	3	11	1
MAP-217	C	1	1	11	17	3	3	11	1
MAP-218	C	1	1	11	17	3	3	11	1
MAP-219	C	1	1	11	17	3	3	11	1
MAP-221	C	1	1	11	17	3	3	11	1
MAP-222	C	1	1	11	17	3	3	11	1
MAP-223	C	1	1	11	17	3	3	11	1
MAP-224	C	1	1	11	17	3	3	11	1
MAP-225	C	1	1	11	17	3	3	11	1
MAP-226	C	1	1	11	17	3	3	11	1
MAP-227	C	1	1	11	17	3	3	11	1
MAP-228	C	1	1	11	17	3	3	11	1
MAP-229	C	1	1	11	17	3	3	11	1
MAP-230	C	1	1	11	17	3	3	11	1
MAP-233	C	1	1	11	17	3	3	11	1
MAP-235	C	1	1	11	17	3	3	11	1
MAP-241	C	1	1	11	17	3	3	11	1
MAP-242	C	1	1	11	17	3	3	11	1
MAP-243	C	1	1	11	17	3	3	11	1
MAP-244	C	1	1	11	17	3	3	11	1
MAP-245	C	1	1	11	17	3	3	11	1
MAP-246	C	1	1	11	17	3	3	11	1
MAP-247	C	1	1	11	17	3	3	11	1
MAP-249	C	1	1	11	17	3	3	11	1
MAP-251	C	1	1	11	17	3	3	11	1
MAP-252	C	1	1	11	17	3	3	11	1
MAP-253	C	1	1	11	17	3	3	11	1
MAP-254	C	1	1	11	17	3	3	11	1
MAP-274	C	1	1	11	17	3	3	11	1
MAP-304	C	1	1	11	17	3	3	11	1
MAP-305	C	1	1	11	17	3	3	11	1
MAP-404	C	1	1	11	17	3	3	11	1
MAP-407	C	1	1	11	16	3	3	11	1
MAP-408	C	1	1	11	17	3	3	11	1
MAP-409	C	1	1	11	17	3	3	11	1
MAP-411	C	1	1	11	17	3	3	11	1
MAP-413	C	1	1	11	17	3	3	11	1
MAP-414	C	1	1	11	17	3	3	11	1
MAP-415	C	1	1	11	17	3	3	11	1
MAP-416	C	1	1	11	17	3	3	11	1
MAP-417	C	1	1	11	17	3	3	11	1
MAP-418	C	1	1	11	17	3	3	11	1
MAP-419	C	1	1	11	17	3	3	11	1
MAP-420	C	1	1	11	17	3	3	11	1
MAP-422	C	1	1	11	17	3	3	11	1
MAP-423	C	1	1	11	17	3	3	11	1
MAP-424	C	1	1	11	17	3	3	11	1
MAP-425	C	1	1	11	17	3	3	11	1
MAP-426	C	1	1	11	17	3	3	11	1
MAP-428	C	1	1	11	17	3	3	11	1
MAP-429	C	1	1	11	17	3	3	11	1
MAP-431	C	1	1	11	17	3	3	11	1
MAP-434	C	1	1	11	17	3	3	11	1
MAP-435	C	1	1	11	17	3	3	11	1
MAP-436	C	1	1	11	17	3	3	11	1
MAP-438	C	1	1	11	17	3	3	11	1
MAP-439	C	1	1	11	17	3	3	11	1
MAP-440	C	1	1	11	17	3	3	11	1
MAP-442	C	1	1	11	17	3	3	11	1
MAP-443	C	1	1	11	17	3	3	11	1
MAP-444	C	1	1	11	17	3	3	11	1
MAP-445	C	1	1	11	17	3	3	11	1
MAP-461	C	1	1	11	17	3	3	11	1
MAP-506	C	1	1	11	17	3	3	11	1
MAP-509	C	1	1	11	17	3	3	11	1
MAP-513	C	1	1	11	17	3	3	11	1
MAP-521	C	1	1	11	17	3	3	11	1
MAP-524	C	1	1	11	17	3	3	11	1
MAP-525	C	1	1	11	17	3	3	11	1
MAP-526	C	1	1	11	17	3	3	11	1
MAP-529	C	1	1	11	17	3	3	11	1
MAP-533	C	1	1	11	17	3	3	11	1
MAP-534	C	1	1	11	17	3	3	11	1
MAP-535	C	1	1	11	17	3	3	11	1
MAP-536	C	1	1	11	17	3	3	11	1
MAP-538	C	1	1	11	17	3	3	11	1
MAP-539	C	1	1	11	17	3	3	11	1
MAP-540	C	1	1	11	16	3	3	11	1
MAP-541	C	1	1	11	17	3	3	11	1
MAP-555	C	1	1	11	17	3	3	11	1
MAP-560	C	1	1	11	17	3	3	11	1
MAP-564	C	1	1	11	17	3	3	11	1
MAP-567	C	1	1	11	17	3	3	11	1
MAP-568	C	1	1	11	17	3	3	11	1
MAP-595	C	1	1	11	17	3	3	11	1
MAP-596	C	1	1	11	17	3	3	11	1
MAP-599	C	1	1	11	17	3	3	11	1
MAP-607	C	1	1	11	17	3	3	11	1
MAP-608	C	1	1	11	17	3	3	11	1
MAP-609	C	1	1	11	17	3	3	11	1
MAP-611	C	1	1	11	17	3	3	11	1
MAP4	C	1	1	11	17	3	3	11	1
MAPK_CN4.13	C	1	1	11	17	3	3	11	1
MAPK_CN7.15	C	1	1	11	17	3	3	11	1
MAPK_CN9.15	C	1	1	11	17	3	3	11	1
MAPK_JB16.15	C	1	1	11	17	3	3	11	1
MAPK_JJ1.13	C	1	1	11	17	3	3	11	1
MAPMRI0131	C	1	1	10	16	3	3	10	1
MAPMRI0132	C	1	1	11	16	3	3	11	1
MAPMRI0133	C	1	1	11	16	3	3	10	1
MAPMRI0135	C	1	1	11	17	3	3	11	1
MAPMRI030	C	1	1	11	17	3	3	11	1
MAPMRI065	C	1	1	11	17	3	3	10	1
MAPMRI157	C	1	1	11	16	3	3	11	1
MAPMRI158	C	1	1	11	17	3	3	11	1
MAPMRI159	C	1	1	11	17	3	3	11	1
Map-106.05	C	1	1	11	17	3	3	11	1
Map-128	C	1	2	11	17	3	3	11	1
Map-143	C	1	1	11	17	2	3	11	1
Map-150	C	1	1	11	17	3	3	11	1
Map-172	C	1	1	11	17	3	3	11	1
Map-250	C	1	1	11	17	3	3	11	1
Map-M111-05	C	1	1	11	17	3	3	11	1
Map-M112-05	C	1	1	11	17	3	3	11	1
Map-M430-08	C	1	1	11	16	3	3	11	1
Map-M512-08	C	1	1	11	16	3	3	11	1
Map-M52-07	C	1	1	11	17	3	3	11	1
SRR1793679	C	1	1	11	17	3	3	11	1
SRR1793681	C	1	1	11	17	3	3	11	1
SRR1793683	C	1	1	11	17	3	3	11	1
SRR1793685	C	1	1	11	17	3	3	11	1
SRR1793698	C	1	1	11	17	3	3	11	1
SRR1793700	C	1	1	11	17	3	3	11	1
SRR1793701	C	1	1	11	17	3	3	11	1
SRR1793702	C	1	1	11	17	3	3	11	1
SRR1793703	C	1	1	11	17	3	3	11	1
SRR1793704	C	1	1	11	17	3	3	11	1
SRR1793706	C	1	1	11	17	3	3	11	1
SRR1793707	C	1	1	11	17	3	3	11	1
SRR1793708	C	1	1	11	17	3	3	11	1
SRR1793709	C	1	1	11	17	3	3	11	1
SRR1793716	C	1	1	11	17	3	3	11	1
SRR1793718	C	1	1	11	17	3	3	11	1
SRR1793719	C	1	1	11	17	3	3	11	1
SRR1793720	C	1	1	11	17	3	3	11	1
Tn-India	B	1	1	11	17	3	3	11	1
MAP-52	B	1	1	11	17	3	3	11	1
M107.05	B	1	1	11	17	3	3	11	1
Map-M110-05	B	1	1	11	17	3	3	11	1
MAP-559	S	1	1	11	16	3	3	11	1
MAP-561	S	1	1	11	16	3	3	11	1
MAP-562	S	1	1	11	16	3	3	11	1
MAP-570	S	1	1	11	16	3	3	11	1
MAP-571	S	1	1	11	16	3	3	11	1
MAP-577	S	1	1	11	16	3	3	11	1
MAP-579	S	1	1	11	16	3	3	11	1
MAP-580	S	1	1	11	16	3	3	11	1
MAP-581	S	1	1	11	16	3	3	11	1
MAP-583	S	1	1	11	16	3	3	11	1
MAP-584	S	1	1	11	16	3	3	11	1
MAP-585	S	1	1	11	16	3	3	11	1
MAP-586	S	1	1	11	16	3	3	11	1
MAP-587	S	1	1	11	16	3	3	11	1
MAP-588	S	1	1	11	16	3	3	11	1
MAP-589	S	1	1	11	16	3	3	11	1
MAP-592	S	1	1	11	16	3	3	10	1
MAP-594	S	1	1	11	16	3	3	11	1
MAP-597	S	1	1	11	16	3	3	11	1
MAP-598	S	1	1	11	16	3	3	11	1
MAP-602	S	1	1	11	16	3	3	11	1
MAP-617	S	1	1	11	16	3	3	11	1
MAP-623	S	1	1	11	16	3	3	11	1
Telford_strain	S	1	1	11	16	3	3	11	1
JIII-386	S	1	1	11	16	3	3	11	1
Map-320	S	1	1	11	16	2	3	11	1
