# Supplementary material for: The pan-genome of Mycobacterium avium subsp. paratuberculosis (Map) confirms ancestral lineage and reveals gene rearrangements within Map Type S
Source: BMC Genomics. 2023 Oct 31;24:656. doi: 10.1186/s12864-023-09752-0 (PMC10619280; doi:10.1186/s12864-023-09752-0)
Supplement: Supplementary file 10 — Additional file 10. [file 12864_2023_9752_MOESM10_ESM.xlsx]

## Sheet: Sheet1
Additional file 10. Nucleotide sequence of each CRISPR element identified in Mac and Map by CRISPRCasFinder
>cpr01_1
AGCCCGGCGACGATGCCCGCCGCAGCGCGGCGGGAGGAGGAGGCGGGCCATCCCACCCAGCCCGGCGACGATGCCCGCCGCAGCGCGGCGG
>cpr02_2
CGGTTGCGGCCCGACCCCCAGCGGCCGGCACACGTTGGCCGTCGGGTCCCACCATTGGCCCGGGTCGCAGGCCAACGGTTGCGGCCCGACCCCGAGCGG
>cpr03_3
TGGCGGCCGCCGCGCTGGCGGCCACGCCGCACACCGAACCGGCGCCGCGGGTGATGGCGGCCGCCGCGCCGGCGGCCA
>cpr04_4
TGGCCGCCGGCGCGGCGGCCGCCATCACCCGCGGCGCCGGTTCGGTGTGCGGCGTGGCCGCCAGCGCGGCGGCCGCCA
>cpr05_5
CCGCTCGGGGTCGGGCCGCAACCGTTGGCCTGCGACCCGGGCCAATGGTGGGACCCGACGGCCAACGTGTGCCGGCCGCTGGGGGTCGGGCCGCAACCG
>cpr06_6
CGCTAATGGCGGTGACCCGCTGCGCCCGGCTGCGCCGCGCTTGCGATCGCCGCGCCGCTAATGGCGGTGACCCGCTGCGCC
>cpr07_7
GACAGCACGTGACTGCGTCCGACTGCGTCCCACCGCGTCCGGACGCAGTGGCGTTCAAGCGGACTGCGACTGCGTCCGACTGCGTCCCACC
>cpr08_8
AGGCCAGCAAGGCCGCCGCCAAGGCGCCGGCCAAGAAGGCACCGGCCAAGAAGGCACCCGCCAAGAAGGCACCTGCGAAGACCGCGGCCAAGAAGGCACCGGCGAAGA
>cpr09_9
CCGCCCTACCCCGCTTCGCGGCGCAGGGCCGACGCGGCCAGGTCCATTTGTGTCGCGTCCGCCCTACCCCGCTTCGCGGCG
>cpr10_10
CGCCGCGAAGCGGGGTAGGGCGGACGCGACACAAATGGACCTGGCCGCGTCGGCCCTGCGCCGCGAAGCGGGGTAGGGCGG
>cpr11_11
GGTGGGACGCAGTCGGACGCAGTCGCAGTCCGCTTGAACGCCACTGCGTCCGGACGCGGTGGGACGCAGTC
>cpr12_12
CGTTCGAGTGCCGCTTCGGCGTACGGCGCGCCGCGTTCGGCGGCCGTGCTGGCCAATTCGCGGCCGCGTTCGAGTGCCGCCTCGGCGTACGGCGCGCCGCGTTCGGC
>cpr13_13
GCCGCCGAAGGCGGGTAGCTGGAGCGCAGGCGATCGGGCCTGGGCCTGCGGACAGCTCGCCGCCGAAGGCGGGTAGCTGGC
>cpr14_14
GGCGCAGCGGGTCACCGCCATTAGCGGCGCGGCGATCGCAAGCGCGGCGCAGCCGGGCGCAGCGGGTCACCGCCATTAGCG
>cpr15_15
GCGTGACGCTCGACGGGCGCGGCGGAATGACGCTCGACGGGCGCGGCGTGACGCTCGACGGGCGCGGCGTGACGCTCGACGGGCGCGGCGGAATGACGCTCG
>cpr16_16
CGAGCGTCATTCCGCCGCGCCCGTCGAGCGTCACGCCGCGCCCGTCGAGCGTCACGCCGCGCCCGTCGAGCGTCATTCCGCCGCGCCCGTCGAGCGTCACGC
>cpr17_17
TATGTCCTGTAACCATTCATAATTAGGTGACTTGTTGGGGGAAGAACATGAGAGTGAGATTTATGTCCTGTAACCATTCATAGTTAGGTGACTTG
>cpr18_18
GCGCGCCCATGGCGCTCGTCGCGCCCCTCAGGGGCCGACGGTTCGGCTTGCTCCTCGCGCCCATGGCGCTCGTCGCG
>cpr19_19
GCCCGGCGACGATGCCCGCCGCAGCGCGGCGGGAGGAGGAGGCGGGCCATCCCACCCGGCCCGGCGACGATGCCCGCCGCAGCGCGGCGG
>cpr20_20
GCAGGAGGAGCGGCGCTGATGTCTCGCGTCGCGACGATGCAGAGCGCAGCGATGAGGAGGAGCGGCGCTGATGTCT
>cpr21_21
CAAGTCACCTAACTATGAATGGTTACAGGACATAAATCTCACTCTCATGTTCTTCCCCCAACAAGTCACCTAATTATGAATGGTTACAGGACATA
>cpr22_22
TTCCTCGCTGCGCTTGCGTGCCTTCTGGGCCAGATAGGCTGCCCGCTCGGCGGCCTCGTCGGCCAATTCCTCGCCGCGCTTGCGTGCCTTCT
>cpr23_23
TTAGTGGCGATCGCAAGCGCGGCGTTGCCGGGCGCAGCGGGTCGCCACCGTCGACTTAGTGGCGATCGCAAGCGCGGCGTTGCCG
>cpr24_24
TGCTGTCGGGCTCCTGACCAAGCCCGCCAGCACTCCCGCCCTCACCTTGTGATCGTGGGTGTCTACTTGCTGTTCCTCGGTCGTGTGCGGGTGTGCTGGCTGGCTCCTAACCAAGCCAGCCAGCACTCCCGCCCCCTTCCCTCGGGCTGTTTGTCGCTTTGTCAGTGTTCGGTCGGTGTCGGTTTTGCTCGCTGGCTCCTAACCAAGCCAGCCAGCA
>cpr25_25
TGCTCCCCGCGTAAGCGGGGATGAACCGGTCGGTCACTGCGGTGGTGTCCTGTGCATGCTCCTGCTCCCCGCGCAAGCGGGGATGAACCTCCCAGGCGGACGCAGTGCCAGGGATGGCGAGTATGCTCCCCGCGCAAGCGGGGATGAACCCGAGGCCGTCGCGGAGGCCTTGACCGACCCCGATATGCTCCCCGCGCAAGCGGGGATGAACCGCGCACCTCAGCTGCTGTGCTGCGTGAGCGCGTCATATGCTCCCCGCGCAAGCGGGGATGAACCCCTGCACCAGTCGATCCACTGCGACGTGCGCAGCATGCTCCCCGCGCAAGCGGGGATGAACCCATCCCAGGTCAGGAAGTCTGCTCCCCGCGTAAGATGCTCCCCGCGCAAGCGGGGATGAAC…
>cpr26_26
GTCGCGAACGGGGGCACCCTGTCGGTGGATGGCGGTGCGGTTCTTGGCTCTGGGGGACTTGTTACTGACAGCGGGACCTTGACGGTCGCGAACGGGGGCACCTTGTCGGT
>cpr27_27
GGTGTGATCGCGGCTTCGCCGCTCAACATGGTCCATCGGCTCGGGTGTGATCGCGGCTTCGCCGCTCAACATGGTCCATCGGCTCGGGTGTGATCGCGGCTTCGCCGCTCAACA
>cpr28_28
GGTGAAACCAGGGCGGGAAAATCGCGAAAAGCTCGCCGTGAGCTCACACCCAAAGCCCTGAGCTCACACTCGATGCCGCGGCGCGGCGGCCTACCCGCCGAAGGTGAAACCAGGGCGGGAAAATCGCGAAAAGCCCGCCGTGAG
>cpr29_29
GCCGATCGCGAGCGCGGCGCCGCCGGGCGAAGCGGGTCGGCGCGCGTAGATCAAGCCGATCGCGAGCGCGGCGCCGCCGGGCG
>cpr30_30
GCCCGAGGCATCAGCCCGGCAGCCCGGCAGCTCGGCAGCCGGGGCATCAGCTCGGCAGCCCGGCAGCCCGGCAGCTCGGCAGCCCGGGGCATCAGCCCGGCAGCC
>cpr31_31
CGGGCTTGGTTGGATTGCCCGACTCCTCACTCGCGCCGTTTCGGCGCTCGCCGTCGCCGGGCTTGGTTGGTTTGCCCGACTCCTC
>cpr32_32
CGGCCGGCGCCCGAGTTGTCGGCCGGCGCCCGAGTTGTCGGCCGGCGCCCGAGTTGTGTCGGCCGGCGCCCGAGTTGTCGGCCG
>cpr33_33
CGCTGCGCGGAATGCATCGTCGCCGGGCTACCCCGAGCGCCCACTCCTCCGCATCCCGCTGCGCGGAATGCATCGTCGCCGGGCTAC
>cpr34_34
CGCGCCGCGCGGCGGCGCGCATCGTCGCCGGGCGGGGTCAGATTGCCCGGCTCCTCCTCGCGCCGCGCGGCGGCGCGCATCGTCGCCGGGC
>cpr35_35
CGCCGCGCTCGCGACCCTCACTGGGCCGGATGGTGACGGCCCGCCACGCCCGGCTTCGCCGCGCTCGCGACCCTCACTAGGC
>cpr36_36
CGCCCGGCGGCGCCGCGCTCGCGATCGGCTTGATCTACGCGCGCCGACCCGCTTCGCCCGGCGGCGCCGCGCTCGCGATCGGC
>cpr37_37
CCGCCCTGCCCCTGGTCGGGGTAGCCGCGCTGGTCCTGGTAGCCCGGCTGCGGCGGGTAACCGCCTTGCCCCTGGTCGGGGTAGCC
>cpr38_38
CCCGCTGCGCGGAATGCTTCGTCGCCGGGCTCCACCCCAATCGCCTGCTCCTGCGCATCCCGCTACGCGGAATGCTTCGTCGCCGGGCT
>cpr39_39
CCAGTGGTGATCGCGAGCGCGGCCGTGGCCGGGCGAAGCGGGTCACCACTCATCGACACCAGTGGTGATCGCGAGCGCGGCCGTGGC
>cpr40_40
CAGTCGGCGTCATGGGCGGTCATCTGCGCCGCTCCTCCTCATCGCTTCGCTCTGCATCGGCGTCATGGGCGGTCATC
>cpr41_41
ATCGCCGGCGGCGCCAAGAAACCCGGGGCCAAGAAAGCCGCGCCCGCCGCGGAAGGCAAGGCCGAAGCGGCCGCCCCGGTCAAGGGGCTGGGCATCGCCGGCGGCGCCAAGAAACCAGGGGCCAAGAA
>cpr42_42
ATCGCCGGCGCCGCCAAGAAACCCGGGGCCAAGAAAGCCGCGCCCGCCGCGGAAGGCAAGGCCGAAGCGGCCGCCCCGGTCAAGGGGCTGGGCATCGCCGGCGGCGCCAAGAAACCCGGGGCCAAGAA
>cpr43_43
AGGAGCCGGGCGATTCAGCTTGGGCCTGGCGACGATGCGGGCCGGGCCGGCCCGAGGAGGAGCCGGGCGATTCAGCTTGGGCC
>cpr44_44
AGCTCTACGACGATGCAGCGCGCGTAGCGGGGTGCGGAGGAGTAGGGCAATCGGACTGAGCTCTACGACGATGCAGCCCGCGT
>cpr45_45
AGCCCGGTGACGATGCCCGCCGCAGCGCGGCGGGAGGAGGAGGCGGGCCATCCCACCCAGCCCGGTGACGATGCCCGCCGCAGCGCGGCGG
