# Supplementary material for: The pan-genome of Mycobacterium avium subsp. paratuberculosis (Map) confirms ancestral lineage and reveals gene rearrangements within Map Type S
Source: BMC Genomics. 2023 Oct 31;24:656. doi: 10.1186/s12864-023-09752-0 (PMC10619280; doi:10.1186/s12864-023-09752-0)
Supplement: Supplementary file 11 — Additional file 11. [file 12864_2023_9752_MOESM11_ESM.xlsx]

## Sheet: Sheet1
Additional file 11. Presence/absence of CRISPR element >cpr04_4 in all Map strains
Isolate	Strain Type	Clade	CRISPr 4
MAP-271	S	-	1
MAP-306	S	-	1
MAP-323	S	-	1
MAP-324	S	-	1
MAP-327	S	-	1
MAP-328	S	-	1
MAP-332	S	-	1
MAP-333	S	-	1
MAP-341	S	-	1
MAP-342	S	-	1
MAP-347	S	-	1
MAP-348	S	-	1
MAP-349	S	-	1
MAP-351	S	-	1
MAP-372	S	-	1
MAP-514	S	-	1
MAP-515	S	-	1
MAP-517	S	-	1
MAP-527	S	-	1
MAP-551	S	-	1
MAP-554	S	-	1
MAP-556	S	-	1
MAP-557	S	-	1
MAP-559	S	-	1
MAP-561	S	-	1
MAP-562	S	-	1
MAP-570	S	-	1
MAP-571	S	-	1
MAP-577	S	-	1
MAP-579	S	-	1
MAP-580	S	-	1
MAP-581	S	-	1
MAP-583	S	-	1
MAP-584	S	-	1
MAP-585	S	-	1
MAP-586	S	-	1
MAP-587	S	-	1
MAP-588	S	-	1
MAP-589	S	-	1
MAP-592	S	-	1
MAP-594	S	-	1
MAP-597	S	-	1
MAP-598	S	-	1
MAP-602	S	-	1
MAP-617	S	-	1
MAP-623	S	-	1
Telford_strain	S	-	1
JIII-386	S	-	1
Map-320	S	-	1
E1	C	-	1
E93	C	-	1
FDAARGOS_305	C	6	1
JII-1961	C	-	0
K-10	C	6	0
MAP-102	C	8	0
MAP-106	C	8	0
MAP-112	C	8	1
MAP-113	C	-	0
MAP-114	C	8	0
MAP-118	C	5	0
MAP-120	C	5	1
MAP-121	C	-	1
MAP-122	C	5	0
MAP-123	C	8	1
MAP-125	C	8	0
MAP-127	C	8	0
MAP-129	C	8	0
MAP-131	C	5	1
MAP-132	C	8	0
MAP-134	C	5	0
MAP-135	C	5	0
MAP-138	C	8	0
MAP-139	C	8	0
MAP-14	C	5	1
MAP-141	C	5	1
MAP-142	C	5	0
MAP-144	C	5	0
MAP-147	C	5	1
MAP-148	C	8	1
MAP-149	C	8	1
MAP-15	C	8	0
MAP-152	C	8	0
MAP-153	C	5	1
MAP-154	C	8	1
MAP-155	C	5	0
MAP-156	C	8	0
MAP-157	C	5	1
MAP-158	C	8	1
MAP-159	C	5	1
MAP-160	C	8	0
MAP-161	C	5	1
MAP-162	C	7	0
MAP-163	C	8	0
MAP-164	C	8	1
MAP-165	C	-	1
MAP-166	C	5	1
MAP-167	C	5	0
MAP-169	C	8	1
MAP-170	C	8	1
MAP-171	C	8	1
MAP-174	C	-	0
MAP-176	C	-	1
MAP-202	C	5	0
MAP-203	C	5	1
MAP-204	C	5	0
MAP-205	C	5	1
MAP-206	C	8	0
MAP-207	C	8	0
MAP-208	C	1	0
MAP-209	C	1	1
MAP-210	C	5	0
MAP-211	C	8	0
MAP-212	C	8	0
MAP-213	C	5	0
MAP-214	C	5	1
MAP-215	C	5	0
MAP-216	C	5	1
MAP-217	C	-	0
MAP-218	C	5	1
MAP-219	C	8	0
MAP-221	C	5	1
MAP-222	C	8	1
MAP-223	C	5	1
MAP-224	C	5	1
MAP-225	C	5	0
MAP-226	C	7	0
MAP-227	C	7	1
MAP-228	C	5	0
MAP-229	C	7	1
MAP-230	C	7	1
MAP-233	C	7	1
MAP-235	C	8	0
MAP-241	C	7	1
MAP-242	C	7	0
MAP-243	C	7	1
MAP-244	C	7	0
MAP-245	C	7	0
MAP-246	C	7	0
MAP-247	C	7	0
MAP-249	C	7	0
MAP-250	C	7	1
MAP-251	C	7	1
MAP-252	C	7	1
MAP-253	C	7	0
MAP-254	C	7	0
MAP-274	C	1	1
MAP-304	C	5	1
MAP-305	C	5	0
MAP-339	C	-	0
MAP-340	C	-	0
MAP-404	C	8	0
MAP-407	C	5	1
MAP-408	C	3	1
MAP-409	C	8	1
MAP-411	C	8	0
MAP-413	C	8	1
MAP-414	C	8	0
MAP-415	C	8	0
MAP-416	C	4	1
MAP-417	C	8	0
MAP-418	C	8	0
MAP-419	C	8	1
MAP-420	C	5	1
MAP-422	C	8	0
MAP-423	C	8	1
MAP-424	C	5	0
MAP-425	C	5	0
MAP-426	C	3	0
MAP-428	C	8	0
MAP-429	C	5	0
MAP-431	C	8	0
MAP-434	C	8	1
MAP-435	C	8	1
MAP-436	C	8	1
MAP-438	C	5	1
MAP-439	C	8	1
MAP-440	C	3	1
MAP-442	C	8	1
MAP-443	C	7	1
MAP-444	C	8	0
MAP-445	C	8	1
MAP-461	C	5	0
MAP-506	C	5	0
MAP-509	C	5	1
MAP-513	C	4	0
MAP-521	C	5	0
MAP-524	C	4	0
MAP-525	C	8	1
MAP-526	C	8	0
MAP-529	C	-	0
MAP-533	C	-	1
MAP-534	C	5	0
MAP-535	C	5	1
MAP-536	C	5	1
MAP-538	C	5	1
MAP-539	C	5	1
MAP-540	C	5	0
MAP-541	C	5	1
MAP-555	C	5	1
MAP-560	C	5	1
MAP-564	C	8	0
MAP-567	C	8	0
MAP-568	C	8	1
MAP-595	C	8	0
MAP-596	C	-	1
MAP-599	C	5	1
MAP-607	C	5	0
MAP-608	C	5	0
MAP-609	C	5	0
MAP-611	C	5	0
MAP-612	C	-	0
MAP4	C	-	1
MAPK_CN4.13	C	-	1
MAPK_CN7.15	C	-	1
MAPK_CN9.15	C	7	0
MAPK_JB16.15	C	-	0
MAPK_JJ1.13	C	-	0
MAPMRI0131	C	2	0
MAPMRI0132	C	2	0
MAPMRI0133	C	2	1
MAPMRI0135	C	6	0
MAPMRI030	C	-	0
MAPMRI065	C	-	0
MAPMRI157	C	2	1
MAPMRI158	C	6	1
MAPMRI159	C	7	1
Map-106.05	C	-	1
Map-128	C	5	0
Map-143	C	1	0
Map-150	C	8	0
Map-172	C	8	1
Map-250	C	7	1
Map-M111-05	C	-	0
Map-M112-05	C	-	0
Map-M430-08	C	-	0
Map-M512-08	C	2	1
Map-M52-07	C	2	1
SRR1793679	C	-	0
SRR1793681	C	-	0
SRR1793683	C	7	1
SRR1793685	C	-	1
SRR1793698	C	-	1
SRR1793700	C	-	1
SRR1793701	C	-	1
SRR1793702	C	-	0
SRR1793703	C	-	0
SRR1793704	C	7	1
SRR1793706	C	-	0
SRR1793707	C	-	1
SRR1793708	C	7	0
SRR1793709	C	-	0
SRR1793716	C	-	1
SRR1793718	C	-	1
SRR1793719	C	-	1
SRR1793720	C	6	1
MAP-350	C	4	0
MAP-353	C	8	1
MAP-403	C	8	0
Tn-India	B	-	0
MAP-52	B	-	1
M107.05	B	-	1
Map-M110-05	B	-	1
