# Supplementary material for: The pan-genome of Mycobacterium avium subsp. paratuberculosis (Map) confirms ancestral lineage and reveals gene rearrangements within Map Type S
Source: BMC Genomics. 2023 Oct 31;24:656. doi: 10.1186/s12864-023-09752-0 (PMC10619280; doi:10.1186/s12864-023-09752-0)
Supplement: Supplementary file 12 — Additional file 12. [file 12864_2023_9752_MOESM12_ESM.xlsx]

## Sheet: Sheet1
Additional file 12. Isolates selected for Ppanggolin analysis including isolate name, strain type and ring number
Ring	Isolate Name	Strain Type
1	K-10	C
2	DT3	C
3	E1	C
4	E93	C
5	FDARGOS_305	C
6	Map-102	C
7	Map-112	C
8	Map-113	C
9	Map-118	C
10	Map-121	C
11	Map-128	C
12	Map-143	C
13	Map-172	C
14	Map-250	C
15	Map-M430.08	C
16	Map4	C
17	MapK_JII1.13	C
18	MapK_CN4.13	C
19	MapK_CN7.15	C
20	MapK_CN9.15	C
21	MapK_JB16.15	C
22	MAPMRI0131	C
23	MAPMRI0132	C
24	MAPMRI0133	C
25	MAPMRI0157	C
26	MAPMRI0159	C
27	MAPMRI030	C
28	SRR1793679	C
29	SRR1793700	C
30	SRR1793716	C
31	SRR1793718	C
32	Tn-India	B
33	Map-M110-05	B
34	Map-52	B
35	Telford	S
36	Map-271	S
37	Map-306	S
38	Map-320	S
39	Map-351	S
40	Map-372	S
41	Map-514	S
42	Map-515	S
43	Map-527	S
44	Map-551	S
45	Map-570	S
46	Map-571	S
47	Map-588	S
48	Map-602	S
